# Supplementary material for: To be or not to be a subspecies: description of Saperda populnea lapponica ssp. n. (Coleoptera, Cerambycidae) developing in downy willow (Salix lapponum L.)
Source: Zookeys. 2017 Aug 17;(691):103–48. doi: 10.3897/zookeys.691.12880 (PMC5704098; doi:10.3897/zookeys.691.12880)
Supplement: XML Treatment for Saperda populnea populnea [file zookeys.691.12880-treatment1.xml]

<!DOCTYPE tp:taxon-treatment
  PUBLIC "-//TaxonX//DTD Taxonomic Treatment Publishing DTD v0 20100105//EN" "tax-treatment-NSO.dtd">
<tp:taxon-treatment xmlns:tp="http://www.plazi.org/taxpub"><tp:treatment-meta><kwd-group><label>Taxon classification</label><kwd><named-content xmlns:xlink="http://www.w3.org/1999/xlink" content-type="kingdom">Animalia</named-content></kwd><kwd><named-content xmlns:xlink="http://www.w3.org/1999/xlink" content-type="order">Coleoptera</named-content></kwd><kwd><named-content xmlns:xlink="http://www.w3.org/1999/xlink" content-type="family">Cerambycidae</named-content></kwd></kwd-group><mixed-citation publication-type="journal"><person-group><name><surname>Wallin</surname><given-names>Henrik</given-names></name><name><surname>Kvamme</surname><given-names>Torstein</given-names></name><name><surname>Bergsten</surname><given-names>Johannes</given-names></name></person-group><article-title>To be or not to be a subspecies: description of <italic><tp:taxon-name><tp:taxon-name-part taxon-name-part-type="genus" reg="Saperda">Saperda</tp:taxon-name-part> <tp:taxon-name-part taxon-name-part-type="species" reg="populnea">populnea</tp:taxon-name-part> <tp:taxon-name-part taxon-name-part-type="subspecies" reg="lapponica">lapponica</tp:taxon-name-part></tp:taxon-name></italic> ssp. n. (<tp:taxon-name><tp:taxon-name-part taxon-name-part-type="order">Coleoptera</tp:taxon-name-part></tp:taxon-name>, <tp:taxon-name><tp:taxon-name-part taxon-name-part-type="family">Cerambycidae</tp:taxon-name-part></tp:taxon-name>) developing in downy willow (<italic><tp:taxon-name><tp:taxon-name-part taxon-name-part-type="genus" reg="Salix">Salix</tp:taxon-name-part> <tp:taxon-name-part taxon-name-part-type="species" reg="lapponum">lapponum</tp:taxon-name-part></tp:taxon-name></italic> L.)</article-title><source>Zookeys</source><day>17</day><month>8</month><year>2017</year><volume>2017</volume><issue>691</issue><fpage>103</fpage><lpage>148</lpage><pub-id pub-id-type="doi">10.3897/zookeys.691.12880</pub-id></mixed-citation></tp:treatment-meta><tp:nomenclature><tp:taxon-name>
              <tp:taxon-name-part taxon-name-part-type="genus" reg="Saperda">Saperda</tp:taxon-name-part>
              <tp:taxon-name-part taxon-name-part-type="species" reg="populnea">populnea</tp:taxon-name-part>
              <tp:taxon-name-part taxon-name-part-type="subspecies" reg="populnea">populnea</tp:taxon-name-part>
            </tp:taxon-name><tp:taxon-authority>(Linnaeus, 1758) .</tp:taxon-authority><xref ref-type="fig" rid="F6">Figs 6a, d</xref><xref ref-type="fig" rid="F8">, 8a</xref><xref ref-type="fig" rid="F9">, 9a</xref><xref ref-type="fig" rid="F10">, 10a–b, e, g–h, k, m, o</xref><xref ref-type="fig" rid="F11">, 11a</xref><xref ref-type="fig" rid="F12">, 12c</xref><xref ref-type="fig" rid="F13">, 13</xref><tp:nomenclature-citation-list><tp:nomenclature-citation><tp:taxon-name>
                  <tp:taxon-name-part taxon-name-part-type="genus" reg="Cerambyx">Cerambyx</tp:taxon-name-part> <tp:taxon-name-part taxon-name-part-type="species" reg="populneus">populneus</tp:taxon-name-part></tp:taxon-name><comment>Linnaeus, 1758: 394 (original combination). There are three males preserved at <named-content xmlns:xlink="http://www.w3.org/1999/xlink" content-type="dwc:institutional_code" xlink:type="simple">LINN</named-content> available for photo examination. 1 ♂ <abbrev xmlns:xlink="http://www.w3.org/1999/xlink" xlink:title="body length" id="ABBRID0EOVAI" xlink:type="simple">BL</abbrev> 11.1 mm (<named-content xmlns:xlink="http://www.w3.org/1999/xlink" content-type="dwc:institutional_code" xlink:type="simple">LINN</named-content> 8184), labelled “Populneus” on a pinned and old handwritten label and “57” (recent label added later corresponding to the number of the species in the original description by Linnaeus, type locality: “Europa” according to <xref ref-type="bibr" rid="B55">Linnaeus (1758)</xref>, and habitat: <tp:taxon-name><tp:taxon-name-part taxon-name-part-type="genus" reg="Populus">Populus</tp:taxon-name-part> <tp:taxon-name-part taxon-name-part-type="species" reg="tremula">tremula</tp:taxon-name-part></tp:taxon-name> according to <xref ref-type="bibr" rid="B56">Linnaeus (1761)</xref>); 1 ♂ <abbrev xmlns:xlink="http://www.w3.org/1999/xlink" xlink:title="body length" id="ABBRID0EJWAI" xlink:type="simple">BL</abbrev> 11.0 mm (<named-content xmlns:xlink="http://www.w3.org/1999/xlink" content-type="dwc:institutional_code" xlink:type="simple">LINN</named-content> 8185), no pinned label available; 1 ♂ <abbrev xmlns:xlink="http://www.w3.org/1999/xlink" xlink:title="body length" id="ABBRID0ESWAI" xlink:type="simple">BL</abbrev> 9.2 mm, no pinned label available.</comment></tp:nomenclature-citation><tp:nomenclature-citation><tp:taxon-name>
                  <tp:taxon-name-part taxon-name-part-type="genus" reg="Cerambyx">Cerambyx</tp:taxon-name-part> <tp:taxon-name-part taxon-name-part-type="species" reg="decempunctatus">decempunctatus</tp:taxon-name-part></tp:taxon-name><comment>De Geer, 1775: 78 (synonymized by <xref ref-type="bibr" rid="B13">Breuning (1966)</xref> and <xref ref-type="bibr" rid="B58">Löbl and Smetana (2010)</xref>). Lectotype (here designated), ♂ <abbrev xmlns:xlink="http://www.w3.org/1999/xlink" xlink:title="body length" id="ABBRID0ELXAI" xlink:type="simple">BL</abbrev> 12.5 mm, Sweden, ex coll. De Geer, <named-content xmlns:xlink="http://www.w3.org/1999/xlink" content-type="dwc:institutional_code" xlink:type="simple">NHRS</named-content>.</comment></tp:nomenclature-citation><tp:nomenclature-citation><tp:taxon-name>
                  <tp:taxon-name-part taxon-name-part-type="genus" reg="Leptura">Leptura</tp:taxon-name-part> <tp:taxon-name-part taxon-name-part-type="species" reg="betulina">betulina</tp:taxon-name-part></tp:taxon-name><comment>Geoffroy, 1785: 78 (synonymised by <xref ref-type="bibr" rid="B13">Breuning (1966)</xref> and <xref ref-type="bibr" rid="B58">Löbl and Smetana (2010)</xref>).</comment></tp:nomenclature-citation><tp:nomenclature-citation><tp:taxon-name>
                  <tp:taxon-name-part taxon-name-part-type="genus" reg="Saperda">Saperda</tp:taxon-name-part> <tp:taxon-name-part taxon-name-part-type="species" reg="salicis">salicis</tp:taxon-name-part></tp:taxon-name><comment>Zetterstedt, 1818: 258 (synonymised by Gyllenhal, 1827, Dejean, 1835; <xref ref-type="bibr" rid="B13">Breuning (1966)</xref> and <xref ref-type="bibr" rid="B58">Löbl and Smetana (2010)</xref>). Lectotype (here designated), ♂ <abbrev xmlns:xlink="http://www.w3.org/1999/xlink" xlink:title="body length" id="ABBRID0E5YAI" xlink:type="simple">BL</abbrev> 11.5 mm, Sweden, Skåne, Abusa, Lund (insect pin supplied with a small, square bright yellow label), 1818-08, on <tp:taxon-name><tp:taxon-name-part taxon-name-part-type="genus" reg="Salix">Salix</tp:taxon-name-part> <tp:taxon-name-part taxon-name-part-type="species" reg="viminalis">viminalis</tp:taxon-name-part></tp:taxon-name> L, leg. J.V. Zetterstedt, <named-content xmlns:xlink="http://www.w3.org/1999/xlink" content-type="dwc:institutional_code" xlink:type="simple">MZLU</named-content>.</comment></tp:nomenclature-citation><tp:nomenclature-citation><tp:taxon-name>
                  <tp:taxon-name-part taxon-name-part-type="genus" reg="Saperda">Saperda</tp:taxon-name-part> <tp:taxon-name-part taxon-name-part-type="species" reg="populi">populi</tp:taxon-name-part></tp:taxon-name><comment>Duméril, 1860: 607 (synonymised by <xref ref-type="bibr" rid="B13">Breuning (1966)</xref> and <xref ref-type="bibr" rid="B58">Löbl and Smetana (2010)</xref>).</comment></tp:nomenclature-citation><tp:nomenclature-citation><tp:taxon-name>
                  <tp:taxon-name-part taxon-name-part-type="genus" reg="Saperda">Saperda</tp:taxon-name-part> <tp:taxon-name-part taxon-name-part-type="infraspecific-rank">ab.</tp:taxon-name-part> <tp:taxon-name-part taxon-name-part-type="aberration" reg="bickhardti">bickhardti</tp:taxon-name-part></tp:taxon-name><comment>Sattler, 1918: 200 (synonymised by <xref ref-type="bibr" rid="B13">Breuning (1966)</xref>).</comment></tp:nomenclature-citation><tp:nomenclature-citation><tp:taxon-name>
                  <tp:taxon-name-part taxon-name-part-type="genus" reg="Saperda">Saperda</tp:taxon-name-part> <tp:taxon-name-part taxon-name-part-type="infraspecific-rank">f.</tp:taxon-name-part> <tp:taxon-name-part taxon-name-part-type="forma" reg="kavani">kavani</tp:taxon-name-part></tp:taxon-name><comment>Roubal, 1933: 133 (synonymised by <xref ref-type="bibr" rid="B13">Breuning (1966)</xref>).</comment></tp:nomenclature-citation><tp:nomenclature-citation><tp:taxon-name>
                  <tp:taxon-name-part taxon-name-part-type="genus" reg="Saperda">Saperda</tp:taxon-name-part> <tp:taxon-name-part taxon-name-part-type="infraspecific-rank">ab.</tp:taxon-name-part> <tp:taxon-name-part taxon-name-part-type="aberration" reg="quadripunctata">quadripunctata</tp:taxon-name-part></tp:taxon-name><comment>Podaný, 1953: 52 (synonymised by <xref ref-type="bibr" rid="B13">Breuning (1966)</xref>).</comment></tp:nomenclature-citation></tp:nomenclature-citation-list></tp:nomenclature><tp:treatment-sec sec-type="Examined specimens" id="SECID0ED3AI"><title>Examined specimens.</title><p>
              <bold>Sweden</bold>: 1 ♀ <abbrev xmlns:xlink="http://www.w3.org/1999/xlink" xlink:title="body length" id="ABBRID0EL3AI" xlink:type="simple">BL</abbrev> 12.5 mm, ~1818, Skåne, SE Lund, Räften Abusa etc., (insect pin supplied with a small bright yellow label), ex coll. J.V. Zetterstedt, <named-content xmlns:xlink="http://www.w3.org/1999/xlink" content-type="dwc:institutional_code" xlink:type="simple">MZLU</named-content>; 1 ♀ <abbrev xmlns:xlink="http://www.w3.org/1999/xlink" xlink:title="body length" id="ABBRID0EU3AI" xlink:type="simple">BL</abbrev> 14.0 mm, ~1818, Skåne, E Lund, Björntorps säteri (insect pin supplied with small red and yellow labels), ex coll. J.V. Zetterstedt, <named-content xmlns:xlink="http://www.w3.org/1999/xlink" content-type="dwc:institutional_code" xlink:type="simple">MZLU</named-content>; 1 ♂ <abbrev xmlns:xlink="http://www.w3.org/1999/xlink" xlink:title="body length" id="ABBRID0E43AI" xlink:type="simple">BL</abbrev> 12.0 mm, ex coll. J.V. Zetterstedt, <named-content xmlns:xlink="http://www.w3.org/1999/xlink" content-type="dwc:institutional_code" xlink:type="simple">MZLU</named-content>; 1 ♀ 13.0mm, ~1818, Skåne, labelled var. b., ex coll. J. V. Zetterstedt, <named-content xmlns:xlink="http://www.w3.org/1999/xlink" content-type="dwc:institutional_code" xlink:type="simple">MZLU</named-content>; 1 ♀ <abbrev xmlns:xlink="http://www.w3.org/1999/xlink" xlink:title="body length" id="ABBRID0EL4AI" xlink:type="simple">BL</abbrev> 13.0 mm, ~1818, Skåne, SE Lund, Räften Abusa etc., (insect pin supplied with a small bright yellow label), ex coll. J.V. Zetterstedt, <named-content xmlns:xlink="http://www.w3.org/1999/xlink" content-type="dwc:institutional_code" xlink:type="simple">MZLU</named-content>; 1 ♀ <abbrev xmlns:xlink="http://www.w3.org/1999/xlink" xlink:title="body length" id="ABBRID0EU4AI" xlink:type="simple">BL</abbrev> 13.0 mm, ~1818, ex coll. J. V. Zetterstedt, <named-content xmlns:xlink="http://www.w3.org/1999/xlink" content-type="dwc:institutional_code" xlink:type="simple">MZLU</named-content>; 1 ♂ <abbrev xmlns:xlink="http://www.w3.org/1999/xlink" xlink:title="body length" id="ABBRID0E44AI" xlink:type="simple">BL</abbrev> 11.0 mm, ~1818, Skåne, Kiviks Esperöd, (insect pin supplied with a small blue label), ex coll. J.V. Zetterstedt, <named-content xmlns:xlink="http://www.w3.org/1999/xlink" content-type="dwc:institutional_code" xlink:type="simple">MZLU</named-content>; 1 ♂ <abbrev xmlns:xlink="http://www.w3.org/1999/xlink" xlink:title="body length" id="ABBRID0EG5AI" xlink:type="simple">BL</abbrev> 10.5 mm, ~1818, Skåne, E Lund, Björntorps säteri (insect pin supplied with small red and yellow labels), ex coll. J.V. Zetterstedt, <named-content xmlns:xlink="http://www.w3.org/1999/xlink" content-type="dwc:institutional_code" xlink:type="simple">MZLU</named-content>; 1 ♀ <abbrev xmlns:xlink="http://www.w3.org/1999/xlink" xlink:title="body length" id="ABBRID0EP5AI" xlink:type="simple">BL</abbrev> 14.0 mm, ~1818, Skåne, E Lund, Björntorps säteri (insect pin supplied with small red and yellow labels), ex coll. J.V. Zetterstedt, <named-content xmlns:xlink="http://www.w3.org/1999/xlink" content-type="dwc:institutional_code" xlink:type="simple">MZLU</named-content>; 1 ♂ <abbrev xmlns:xlink="http://www.w3.org/1999/xlink" xlink:title="body length" id="ABBRID0EY5AI" xlink:type="simple">BL</abbrev> 12.0 mm, ~1818, Skåne, E Lund, Björntorps säteri (insect pin supplied with small red and yellow labels), ex coll. J.V. Zetterstedt, <named-content xmlns:xlink="http://www.w3.org/1999/xlink" content-type="dwc:institutional_code" xlink:type="simple">MZLU</named-content>; 1 ♂ <abbrev xmlns:xlink="http://www.w3.org/1999/xlink" xlink:title="body length" id="ABBRID0EB6AI" xlink:type="simple">BL</abbrev> 11.5 mm, ~1818, Skåne, labelled Cer. 10-punctata, ex coll. J.V. Zetterstedt, <named-content xmlns:xlink="http://www.w3.org/1999/xlink" content-type="dwc:institutional_code" xlink:type="simple">MZLU</named-content>; 1 ♀ <abbrev xmlns:xlink="http://www.w3.org/1999/xlink" xlink:title="body length" id="ABBRID0EK6AI" xlink:type="simple">BL</abbrev> 13.5 mm, ~1818, Skåne, SE Lund, Räften Abusa etc., (insect pin supplied with a small bright yellow label), ex coll. J.V. Zetterstedt, <named-content xmlns:xlink="http://www.w3.org/1999/xlink" content-type="dwc:institutional_code" xlink:type="simple">MZLU</named-content>; 1 ♀ <abbrev xmlns:xlink="http://www.w3.org/1999/xlink" xlink:title="body length" id="ABBRID0ET6AI" xlink:type="simple">BL</abbrev> 12.0 mm, ~1818, Skåne, SE Lund, Räften Abusa etc., (insect pin supplied with a small bright yellow label), ex coll. J.V. Zetterstedt, <named-content xmlns:xlink="http://www.w3.org/1999/xlink" content-type="dwc:institutional_code" xlink:type="simple">MZLU</named-content>; 1 ♂ <abbrev xmlns:xlink="http://www.w3.org/1999/xlink" xlink:title="body length" id="ABBRID0E36AI" xlink:type="simple">BL</abbrev> 11.5mm, Uppland, Uppsala, Stabby, 1991-04-19, ex larva from <italic><tp:taxon-name><tp:taxon-name-part taxon-name-part-type="genus" reg="Populus">Populus</tp:taxon-name-part></tp:taxon-name></italic>, leg. H. Wallin, HW; 1 ♂ <abbrev xmlns:xlink="http://www.w3.org/1999/xlink" xlink:title="body length" id="ABBRID0EHABI" xlink:type="simple">BL</abbrev> 12.0 mm, Norrbotten, Blåkölen, 1983-07-03, leg. S. Lundberg, <named-content xmlns:xlink="http://www.w3.org/1999/xlink" content-type="dwc:institutional_code" xlink:type="simple">NHRS</named-content>; 1 ♂ <abbrev xmlns:xlink="http://www.w3.org/1999/xlink" xlink:title="body length" id="ABBRID0EQABI" xlink:type="simple">BL</abbrev> 13.0 mm, Norrbotten, Kalix, Kosjärv, 1956-12, ex larva from <italic><tp:taxon-name><tp:taxon-name-part taxon-name-part-type="genus" reg="Populus">Populus</tp:taxon-name-part> <tp:taxon-name-part taxon-name-part-type="species" reg="tremula">tremula</tp:taxon-name-part></tp:taxon-name></italic>, leg. S. Lundberg, <named-content xmlns:xlink="http://www.w3.org/1999/xlink" content-type="dwc:institutional_code" xlink:type="simple">NHRS</named-content>; 1 ♀ <abbrev xmlns:xlink="http://www.w3.org/1999/xlink" xlink:title="body length" id="ABBRID0EEBBI" xlink:type="simple">BL</abbrev> 15.0 mm, Norrbotten, Kalix, Kosjärv, 1956-12, ex larva from <italic><tp:taxon-name><tp:taxon-name-part taxon-name-part-type="genus" reg="Populus">Populus</tp:taxon-name-part> <tp:taxon-name-part taxon-name-part-type="species" reg="tremula">tremula</tp:taxon-name-part></tp:taxon-name></italic>, leg. S. Lundberg, <named-content xmlns:xlink="http://www.w3.org/1999/xlink" content-type="dwc:institutional_code" xlink:type="simple">NHRS</named-content>; 1 ♂ <abbrev xmlns:xlink="http://www.w3.org/1999/xlink" xlink:title="body length" id="ABBRID0EYBBI" xlink:type="simple">BL</abbrev> 11.0 mm, Norrbotten, Kalix, 1994-06-30, leg. S. Lundberg, <named-content xmlns:xlink="http://www.w3.org/1999/xlink" content-type="dwc:institutional_code" xlink:type="simple">NHRS</named-content>; 1 ♂ <abbrev xmlns:xlink="http://www.w3.org/1999/xlink" xlink:title="body length" id="ABBRID0EBCBI" xlink:type="simple">BL</abbrev> 12.0 mm, Småland, Åseda, ex larva from <italic><tp:taxon-name><tp:taxon-name-part taxon-name-part-type="genus" reg="Salix">Salix</tp:taxon-name-part></tp:taxon-name></italic>, 1974-12-26, leg. B. Gustafsson, <named-content xmlns:xlink="http://www.w3.org/1999/xlink" content-type="dwc:institutional_code" xlink:type="simple">NHRS</named-content>; 1 ♂ <abbrev xmlns:xlink="http://www.w3.org/1999/xlink" xlink:title="body length" id="ABBRID0ERCBI" xlink:type="simple">BL</abbrev> 12.2 mm, Uppland, Båtfors, 1987-06-15, leg. S. Lundberg, <named-content xmlns:xlink="http://www.w3.org/1999/xlink" content-type="dwc:institutional_code" xlink:type="simple">NHRS</named-content>; 1 ♂ <abbrev xmlns:xlink="http://www.w3.org/1999/xlink" xlink:title="body length" id="ABBRID0E1CBI" xlink:type="simple">BL</abbrev> 11.5 mm, Halland, Släp, 1965-05-02, leg. L. Huggert, <named-content xmlns:xlink="http://www.w3.org/1999/xlink" content-type="dwc:institutional_code" xlink:type="simple">NHRS</named-content>; 1 ♂ <abbrev xmlns:xlink="http://www.w3.org/1999/xlink" xlink:title="body length" id="ABBRID0EDDBI" xlink:type="simple">BL</abbrev> 12.0 mm, Västerbotten, Umeå, 1969-05-09, leg. L. Huggert, <named-content xmlns:xlink="http://www.w3.org/1999/xlink" content-type="dwc:institutional_code" xlink:type="simple">NHRS</named-content>; 1 ♀ <abbrev xmlns:xlink="http://www.w3.org/1999/xlink" xlink:title="body length" id="ABBRID0EMDBI" xlink:type="simple">BL</abbrev> 13.0 mm, Norrbotten, Pajala, 1976-07-13, on <italic><tp:taxon-name><tp:taxon-name-part taxon-name-part-type="genus" reg="Populus">Populus</tp:taxon-name-part> <tp:taxon-name-part taxon-name-part-type="species" reg="tremula">tremula</tp:taxon-name-part></tp:taxon-name></italic>, leg., C. Eliasson, <named-content xmlns:xlink="http://www.w3.org/1999/xlink" content-type="dwc:institutional_code" xlink:type="simple">GNM</named-content>; 1 ♂ <abbrev xmlns:xlink="http://www.w3.org/1999/xlink" xlink:title="body length" id="ABBRID0EAEBI" xlink:type="simple">BL</abbrev> 10.5 mm, Bohuslän, Högås (Sund), 1947-06-16, leg. H. Arvall, NMG; 1 ♀ <abbrev xmlns:xlink="http://www.w3.org/1999/xlink" xlink:title="body length" id="ABBRID0EEEBI" xlink:type="simple">BL</abbrev> 12.0 mm, Östergötland, Omberg, 1983-06-02, on <italic><tp:taxon-name><tp:taxon-name-part taxon-name-part-type="genus" reg="Salix">Salix</tp:taxon-name-part></tp:taxon-name></italic> tree, leg. S. Lundberg, <named-content xmlns:xlink="http://www.w3.org/1999/xlink" content-type="dwc:institutional_code" xlink:type="simple">NHRS</named-content>; 1 ♂ <abbrev xmlns:xlink="http://www.w3.org/1999/xlink" xlink:title="body length" id="ABBRID0EUEBI" xlink:type="simple">BL</abbrev> 12.2 mm, Uppland, Uppsala, 1984-05, <italic>ex larva</italic> from <italic><tp:taxon-name><tp:taxon-name-part taxon-name-part-type="genus" reg="Salix">Salix</tp:taxon-name-part></tp:taxon-name></italic> tree, leg. S. Lundberg, <named-content xmlns:xlink="http://www.w3.org/1999/xlink" content-type="dwc:institutional_code" xlink:type="simple">NHRS</named-content>; 1 ♀ <abbrev xmlns:xlink="http://www.w3.org/1999/xlink" xlink:title="body length" id="ABBRID0EGFBI" xlink:type="simple">BL</abbrev> 13.4 mm, Öland, Räpplinge, 1976-05-03, on <italic><tp:taxon-name><tp:taxon-name-part taxon-name-part-type="genus" reg="Populus">Populus</tp:taxon-name-part></tp:taxon-name></italic> tree, leg. B. Gustafsson, <named-content xmlns:xlink="http://www.w3.org/1999/xlink" content-type="dwc:institutional_code" xlink:type="simple">NHRS</named-content>; 1 ♀ <abbrev xmlns:xlink="http://www.w3.org/1999/xlink" xlink:title="body length" id="ABBRID0EWFBI" xlink:type="simple">BL</abbrev> 13.5 mm, Västergötland, Amundön, 1968-12-31, ex larva, leg. L. Huggert, <named-content xmlns:xlink="http://www.w3.org/1999/xlink" content-type="dwc:institutional_code" xlink:type="simple">NHRS</named-content>; 1 ♀ <abbrev xmlns:xlink="http://www.w3.org/1999/xlink" xlink:title="body length" id="ABBRID0E6FBI" xlink:type="simple">BL</abbrev> 13.5 mm, Södermanland, Nacka, Storängen, 1972-07-27, ex larva from <italic><tp:taxon-name><tp:taxon-name-part taxon-name-part-type="genus" reg="Populus">Populus</tp:taxon-name-part> <tp:taxon-name-part taxon-name-part-type="species" reg="tremula">tremula</tp:taxon-name-part></tp:taxon-name></italic> reared 1973-05-22, leg. L. Hole, <abbrev xmlns:xlink="http://www.w3.org/1999/xlink" xlink:title="Collection Henrik Wallin, Uppsala, Sweden" id="ABBRID0EOGBI" xlink:type="simple">CHW</abbrev>; 1 ♀ <abbrev xmlns:xlink="http://www.w3.org/1999/xlink" xlink:title="body length" id="ABBRID0ESGBI" xlink:type="simple">BL</abbrev> 13.5 mm, Uppland, Knutby, 1991-05, ex larva from <italic><tp:taxon-name><tp:taxon-name-part taxon-name-part-type="genus" reg="Salix">Salix</tp:taxon-name-part></tp:taxon-name></italic> tree, leg. H. Wallin, <abbrev xmlns:xlink="http://www.w3.org/1999/xlink" xlink:title="Collection Henrik Wallin, Uppsala, Sweden" id="ABBRID0E4GBI" xlink:type="simple">CHW</abbrev>; 1 ♀ <abbrev xmlns:xlink="http://www.w3.org/1999/xlink" xlink:title="body length" id="ABBRID0EBHBI" xlink:type="simple">BL</abbrev> 13.5 mm, Uppland, Knutby, Kamsgärd, 2001-07-22/29, collected in a window trap, leg. H. Wallin, <abbrev xmlns:xlink="http://www.w3.org/1999/xlink" xlink:title="Collection Henrik Wallin, Uppsala, Sweden" id="ABBRID0EFHBI" xlink:type="simple">CHW</abbrev>; 1 ♀ <abbrev xmlns:xlink="http://www.w3.org/1999/xlink" xlink:title="body length" id="ABBRID0EJHBI" xlink:type="simple">BL</abbrev> 12.8 mm, Uppland, Bladåker, 1996-07-03, on <italic><tp:taxon-name><tp:taxon-name-part taxon-name-part-type="genus" reg="Populus">Populus</tp:taxon-name-part> <tp:taxon-name-part taxon-name-part-type="species" reg="tremula">tremula</tp:taxon-name-part></tp:taxon-name></italic>, leg. H. Wallin, <abbrev xmlns:xlink="http://www.w3.org/1999/xlink" xlink:title="Collection Henrik Wallin, Uppsala, Sweden" id="ABBRID0EYHBI" xlink:type="simple">CHW</abbrev>; 1 ♂ <abbrev xmlns:xlink="http://www.w3.org/1999/xlink" xlink:title="body length" id="ABBRID0E3HBI" xlink:type="simple">BL</abbrev> 12.0 mm, Medelpad, Sillre, leg, S. Adebratt, <abbrev xmlns:xlink="http://www.w3.org/1999/xlink" xlink:title="Collection Ulf Nylander, Gävle, Sweden" id="ABBRID0EAIBI" xlink:type="simple">CUN</abbrev>; 1 ♂ <abbrev xmlns:xlink="http://www.w3.org/1999/xlink" xlink:title="body length" id="ABBRID0EEIBI" xlink:type="simple">BL</abbrev> 11.0 mm, Östergötland, Omberg, Stora Klint, 1983-05-25, leg. S. Adebratt, <abbrev xmlns:xlink="http://www.w3.org/1999/xlink" xlink:title="Collection Ulf Nylander, Gävle, Sweden" id="ABBRID0EIIBI" xlink:type="simple">CUN</abbrev>; 1 ♀ <abbrev xmlns:xlink="http://www.w3.org/1999/xlink" xlink:title="body length" id="ABBRID0EMIBI" xlink:type="simple">BL</abbrev> 13.5 mm, Uppland, Knutby, 2014-11-22, reared from <italic><tp:taxon-name><tp:taxon-name-part taxon-name-part-type="genus" reg="Populus">Populus</tp:taxon-name-part> <tp:taxon-name-part taxon-name-part-type="species" reg="tremula">tremula</tp:taxon-name-part></tp:taxon-name></italic>, leg. Å. Lindelöw, <abbrev xmlns:xlink="http://www.w3.org/1999/xlink" xlink:title="Collection Åke Lindelöw, Uppsala, Sweden" id="ABBRID0E2IBI" xlink:type="simple">CÅL</abbrev>; 1 ♂ <abbrev xmlns:xlink="http://www.w3.org/1999/xlink" xlink:title="body length" id="ABBRID0E6IBI" xlink:type="simple">BL</abbrev> 12.0 mm, Uppland, Knutby, 2014-11-22, reared from <italic><tp:taxon-name><tp:taxon-name-part taxon-name-part-type="genus" reg="Populus">Populus</tp:taxon-name-part> <tp:taxon-name-part taxon-name-part-type="species" reg="tremula">tremula</tp:taxon-name-part></tp:taxon-name></italic>, leg. Å. Lindelöw, <abbrev xmlns:xlink="http://www.w3.org/1999/xlink" xlink:title="Collection Åke Lindelöw, Uppsala, Sweden" id="ABBRID0EOJBI" xlink:type="simple">CÅL</abbrev>; 1 ♀ <abbrev xmlns:xlink="http://www.w3.org/1999/xlink" xlink:title="body length" id="ABBRID0ESJBI" xlink:type="simple">BL</abbrev> 13.5 mm and 1 ♂ <abbrev xmlns:xlink="http://www.w3.org/1999/xlink" xlink:title="body length" id="ABBRID0EWJBI" xlink:type="simple">BL</abbrev> 11.3 mm, Uppland, Knivsta, 2014-10-02 (emerged 2015-02 from <italic><tp:taxon-name><tp:taxon-name-part taxon-name-part-type="genus" reg="Populus">Populus</tp:taxon-name-part> <tp:taxon-name-part taxon-name-part-type="species" reg="tremula">tremula</tp:taxon-name-part></tp:taxon-name></italic>), leg. H. Wallin, <abbrev xmlns:xlink="http://www.w3.org/1999/xlink" xlink:title="Collection Henrik Wallin, Uppsala, Sweden" id="ABBRID0EFKBI" xlink:type="simple">CHW</abbrev>; 1 ♂ <abbrev xmlns:xlink="http://www.w3.org/1999/xlink" xlink:title="body length" id="ABBRID0EJKBI" xlink:type="simple">BL</abbrev> 11.5 mm Västerbotten, Skellefteå, 2014-05-15 (emerged 2015-02 from <italic><tp:taxon-name><tp:taxon-name-part taxon-name-part-type="genus" reg="Populus">Populus</tp:taxon-name-part> <tp:taxon-name-part taxon-name-part-type="species" reg="tremula">tremula</tp:taxon-name-part></tp:taxon-name></italic>), <abbrev xmlns:xlink="http://www.w3.org/1999/xlink" xlink:title="Collection Henrik Wallin, Uppsala, Sweden" id="ABBRID0EYKBI" xlink:type="simple">CHW</abbrev>; 1 ♀ <abbrev xmlns:xlink="http://www.w3.org/1999/xlink" xlink:title="body length" id="ABBRID0E3KBI" xlink:type="simple">BL</abbrev> 11.0 mm, Dalarna, Los, 1924-05-25, leg. O. Sjöberg, <named-content xmlns:xlink="http://www.w3.org/1999/xlink" content-type="dwc:institutional_code" xlink:type="simple">NHRS</named-content>-COLE 00007445; 1 ♀ <abbrev xmlns:xlink="http://www.w3.org/1999/xlink" xlink:title="body length" id="ABBRID0EFLBI" xlink:type="simple">BL</abbrev> 12.5 mm, Västergötland, Essunga, leg. Fogelqvist, <named-content xmlns:xlink="http://www.w3.org/1999/xlink" content-type="dwc:institutional_code" xlink:type="simple">NHRS</named-content>-COLE 00007444; 1 ♀ <abbrev xmlns:xlink="http://www.w3.org/1999/xlink" xlink:title="body length" id="ABBRID0EOLBI" xlink:type="simple">BL</abbrev> 12.0 mm, Västergötland, Skövde, 1926-08-30, leg. Erlandsson, <named-content xmlns:xlink="http://www.w3.org/1999/xlink" content-type="dwc:institutional_code" xlink:type="simple">NHRS</named-content>-COLE 00007431; 1 ♂ <abbrev xmlns:xlink="http://www.w3.org/1999/xlink" xlink:title="body length" id="ABBRID0EXLBI" xlink:type="simple">BL</abbrev> 12.5 mm Skåne, Sandhammaren, Bjäringeborg, 1947-06-28, leg. G. Wängsjö, <named-content xmlns:xlink="http://www.w3.org/1999/xlink" content-type="dwc:institutional_code" xlink:type="simple">NHRS</named-content>-COLE 00007430; 1 ♀ <abbrev xmlns:xlink="http://www.w3.org/1999/xlink" xlink:title="body length" id="ABBRID0EAMBI" xlink:type="simple">BL</abbrev> 13.8 mm Östergötland, Norrköping, 1925-05-20, leg. G. Wängsjö, <named-content xmlns:xlink="http://www.w3.org/1999/xlink" content-type="dwc:institutional_code" xlink:type="simple">NHRS</named-content>-COLE 00007424; 1 ♂ <abbrev xmlns:xlink="http://www.w3.org/1999/xlink" xlink:title="body length" id="ABBRID0EJMBI" xlink:type="simple">BL</abbrev> 11.8 mm, Blekinge, Sjöarp, 1939-06-14, leg. B. Gaunitz, <named-content xmlns:xlink="http://www.w3.org/1999/xlink" content-type="dwc:institutional_code" xlink:type="simple">NHRS</named-content>-COLE 00007419; 1 ♀ <abbrev xmlns:xlink="http://www.w3.org/1999/xlink" xlink:title="body length" id="ABBRID0ESMBI" xlink:type="simple">BL</abbrev> 11.0 mm, Värmland, Filipstad, 1932-07-22, leg. K. Sidenbladh, <named-content xmlns:xlink="http://www.w3.org/1999/xlink" content-type="dwc:institutional_code" xlink:type="simple">NHRS</named-content>-COLE 00007456; 1 ♀ <abbrev xmlns:xlink="http://www.w3.org/1999/xlink" xlink:title="body length" id="ABBRID0E2MBI" xlink:type="simple">BL</abbrev> 13.0 mm, Småland, Tranås, 1953-06-09, leg. L.A.H. Lindgren, <named-content xmlns:xlink="http://www.w3.org/1999/xlink" content-type="dwc:institutional_code" xlink:type="simple">NHRS</named-content>-COLE 00007462; 1 ♂ <abbrev xmlns:xlink="http://www.w3.org/1999/xlink" xlink:title="body length" id="ABBRID0EENBI" xlink:type="simple">BL</abbrev> 11.5 mm, Närke, Örebro, leg. E. Wieslander, <named-content xmlns:xlink="http://www.w3.org/1999/xlink" content-type="dwc:institutional_code" xlink:type="simple">NHRS</named-content>-COLE 00007482; 1 ♀ <abbrev xmlns:xlink="http://www.w3.org/1999/xlink" xlink:title="body length" id="ABBRID0ENNBI" xlink:type="simple">BL</abbrev> 13,5 mm, Västergötland, Borås, 1938-06-13, leg. S. Åberg, <named-content xmlns:xlink="http://www.w3.org/1999/xlink" content-type="dwc:institutional_code" xlink:type="simple">NHRS</named-content>; 1 ♀ <abbrev xmlns:xlink="http://www.w3.org/1999/xlink" xlink:title="body length" id="ABBRID0EWNBI" xlink:type="simple">BL</abbrev> 12.0 mm, Da<!--PageBreak-->larna, Tällberg, 1958-03-25, leg. T-E. Leiler, <named-content xmlns:xlink="http://www.w3.org/1999/xlink" content-type="dwc:institutional_code" xlink:type="simple">NHRS</named-content>; 1 ♂ <abbrev xmlns:xlink="http://www.w3.org/1999/xlink" xlink:title="body length" id="ABBRID0EBOBI" xlink:type="simple">BL</abbrev> 11.5 mm, ”Oel., Bhn.” (Öland ?), ex coll. Boheman), <named-content xmlns:xlink="http://www.w3.org/1999/xlink" content-type="dwc:institutional_code" xlink:type="simple">NHRS</named-content> no. 8131 E94; 1 ♀ <abbrev xmlns:xlink="http://www.w3.org/1999/xlink" xlink:title="body length" id="ABBRID0EKOBI" xlink:type="simple">BL</abbrev> 14.5 mm, Stockholm, Sweden, ex coll. Hoffstein 1850-1916, <named-content xmlns:xlink="http://www.w3.org/1999/xlink" content-type="dwc:institutional_code" xlink:type="simple">NHRS</named-content>-COLE 00007441; 1 ♀ <abbrev xmlns:xlink="http://www.w3.org/1999/xlink" xlink:title="body length" id="ABBRID0ETOBI" xlink:type="simple">BL</abbrev> 12.8 mm, Uppland, Uppsala, 1907, leg. O. Sjöberg, <named-content xmlns:xlink="http://www.w3.org/1999/xlink" content-type="dwc:institutional_code" xlink:type="simple">NHRS</named-content>-COLE 00007442; 1 ♀ <abbrev xmlns:xlink="http://www.w3.org/1999/xlink" xlink:title="body length" id="ABBRID0E3OBI" xlink:type="simple">BL</abbrev> 13.0 Öland, leg. Ahlrot, <named-content xmlns:xlink="http://www.w3.org/1999/xlink" content-type="dwc:institutional_code" xlink:type="simple">NHRS</named-content>-COLE 00007420; 1 ♀ <abbrev xmlns:xlink="http://www.w3.org/1999/xlink" xlink:title="body length" id="ABBRID0EFPBI" xlink:type="simple">BL</abbrev> 14.0 mm, Bohuslän, Ödsmål, leg. B.H. Hanson, <named-content xmlns:xlink="http://www.w3.org/1999/xlink" content-type="dwc:institutional_code" xlink:type="simple">NHRS</named-content>-COLE 00007414; 1 ♀ <abbrev xmlns:xlink="http://www.w3.org/1999/xlink" xlink:title="body length" id="ABBRID0EOPBI" xlink:type="simple">BL</abbrev> 14.0 mm, Halland, Vessige, leg. Fogelqvist, <named-content xmlns:xlink="http://www.w3.org/1999/xlink" content-type="dwc:institutional_code" xlink:type="simple">NHRS</named-content>-COLE 00007408; 1 ♂ <abbrev xmlns:xlink="http://www.w3.org/1999/xlink" xlink:title="body length" id="ABBRID0EXPBI" xlink:type="simple">BL</abbrev> 11.5 mm, Skåne, Hallands Väderö, 1951-06-22, leg. O. Lundblad, <named-content xmlns:xlink="http://www.w3.org/1999/xlink" content-type="dwc:institutional_code" xlink:type="simple">NHRS</named-content>-COLE 00007402; 1 ♂ <abbrev xmlns:xlink="http://www.w3.org/1999/xlink" xlink:title="body length" id="ABBRID0EAQBI" xlink:type="simple">BL</abbrev> 11.0 mm, Skåne, Hallands Väderö, 1951-06-22, leg. O. Lundblad, <named-content xmlns:xlink="http://www.w3.org/1999/xlink" content-type="dwc:institutional_code" xlink:type="simple">NHRS</named-content>-COLE 00007400; 1 ♀ <abbrev xmlns:xlink="http://www.w3.org/1999/xlink" xlink:title="body length" id="ABBRID0EJQBI" xlink:type="simple">BL</abbrev> 14.0 mm, Skåne, Hallands Väderö, 1951-06-22, leg. O. Lundblad, <named-content xmlns:xlink="http://www.w3.org/1999/xlink" content-type="dwc:institutional_code" xlink:type="simple">NHRS</named-content>-COLE 00007401; 1 ♀ <abbrev xmlns:xlink="http://www.w3.org/1999/xlink" xlink:title="body length" id="ABBRID0ESQBI" xlink:type="simple">BL</abbrev> 13.5 mm, Öland, Ålebäck, 1947, Bg, <named-content xmlns:xlink="http://www.w3.org/1999/xlink" content-type="dwc:institutional_code" xlink:type="simple">NHRS</named-content>-COLE 00007506; 1 ♀ <abbrev xmlns:xlink="http://www.w3.org/1999/xlink" xlink:title="body length" id="ABBRID0E2QBI" xlink:type="simple">BL</abbrev> 12.3 mm, Värmland, Filipstad, 1932, <named-content xmlns:xlink="http://www.w3.org/1999/xlink" content-type="dwc:institutional_code" xlink:type="simple">NHRS</named-content>-COLE 00007457; 1 ♀ <abbrev xmlns:xlink="http://www.w3.org/1999/xlink" xlink:title="body length" id="ABBRID0EERBI" xlink:type="simple">BL</abbrev> 14.5 mm, Uppland, Frösunda, 1955-12-04 (emerged from <italic><tp:taxon-name><tp:taxon-name-part taxon-name-part-type="genus" reg="Populus">Populus</tp:taxon-name-part> <tp:taxon-name-part taxon-name-part-type="species" reg="tremula">tremula</tp:taxon-name-part></tp:taxon-name></italic>), leg. T-E. Leiler, <named-content xmlns:xlink="http://www.w3.org/1999/xlink" content-type="dwc:institutional_code" xlink:type="simple">NHRS</named-content>; 1 ♂ <abbrev xmlns:xlink="http://www.w3.org/1999/xlink" xlink:title="body length" id="ABBRID0EYRBI" xlink:type="simple">BL</abbrev> 12.0 mm, Västerbotten, Umeå, 1969-05-09, leg. L. Huggert, <named-content xmlns:xlink="http://www.w3.org/1999/xlink" content-type="dwc:institutional_code" xlink:type="simple">NHRS</named-content>. <bold>Finland</bold>: 1 ♂ <abbrev xmlns:xlink="http://www.w3.org/1999/xlink" xlink:title="body length" id="ABBRID0EDSBI" xlink:type="simple">BL</abbrev> 11.5 mm, Hammaslahti, Joensuu, 1938-06-05, leg. P. Koutkanen, <named-content xmlns:xlink="http://www.w3.org/1999/xlink" content-type="dwc:institutional_code" xlink:type="simple">NHRS</named-content>; 1 ♂ <abbrev xmlns:xlink="http://www.w3.org/1999/xlink" xlink:title="body length" id="ABBRID0EMSBI" xlink:type="simple">BL</abbrev> 12.0 mm, Finland, ex coll. Schönherr., <named-content xmlns:xlink="http://www.w3.org/1999/xlink" content-type="dwc:institutional_code" xlink:type="simple">NHRS</named-content> no. 8132 E94. <bold>Norway</bold>: 1♀ <abbrev xmlns:xlink="http://www.w3.org/1999/xlink" xlink:title="body length" id="ABBRID0EXSBI" xlink:type="simple">BL</abbrev> 12.2 mm, 23.06.1915 and 1♀ <abbrev xmlns:xlink="http://www.w3.org/1999/xlink" xlink:title="body length" id="ABBRID0E2SBI" xlink:type="simple">BL</abbrev> 10.9 mm 15.06.1915, Ø, Fr. Hald (= Fredrikshald/Halden), leg. H. K. Hanssen (ex coll. Andreas Strand), <named-content xmlns:xlink="http://www.w3.org/1999/xlink" content-type="dwc:institutional_code" xlink:type="simple">ZMUB</named-content>; 1♀ <abbrev xmlns:xlink="http://www.w3.org/1999/xlink" xlink:title="body length" id="ABBRID0EETBI" xlink:type="simple">BL</abbrev> 13.2 mm, 1♂ <abbrev xmlns:xlink="http://www.w3.org/1999/xlink" xlink:title="body length" id="ABBRID0EITBI" xlink:type="simple">BL</abbrev> 11.3 mm, 1♀ <abbrev xmlns:xlink="http://www.w3.org/1999/xlink" xlink:title="body length" id="ABBRID0EMTBI" xlink:type="simple">BL</abbrev> 13.6 mm and 1♀ <abbrev xmlns:xlink="http://www.w3.org/1999/xlink" xlink:title="body length" id="ABBRID0EQTBI" xlink:type="simple">BL</abbrev> 13.9 mm, Ø, Fr. Hald (= Fredrikshald/ Halden), 1905, leg. Lyche (ex coll. Ing. Tambs-Lyche), <named-content xmlns:xlink="http://www.w3.org/1999/xlink" content-type="dwc:institutional_code" xlink:type="simple">ZMUB</named-content> (e c G1994); 1♀ <abbrev xmlns:xlink="http://www.w3.org/1999/xlink" xlink:title="body length" id="ABBRID0EZTBI" xlink:type="simple">BL</abbrev> 12.8 mm, Ø, Fr. Stad (= Fredrikstad), 20.05.1895 (ex coll. E. Sandberg) <named-content xmlns:xlink="http://www.w3.org/1999/xlink" content-type="dwc:institutional_code" xlink:type="simple">ZMUB</named-content> (e c G1994); 1♂ <abbrev xmlns:xlink="http://www.w3.org/1999/xlink" xlink:title="body length" id="ABBRID0ECUBI" xlink:type="simple">BL</abbrev> 10.9 mm, Ø, Aaldenborgilen (= Oldenborgila), Fr.stad (= Fredrikstad/Halden), 29.05.1895, leg. A. Wollebæk, <named-content xmlns:xlink="http://www.w3.org/1999/xlink" content-type="dwc:institutional_code" xlink:type="simple">ZMUB</named-content> (e c M2951); 1 ♂ <abbrev xmlns:xlink="http://www.w3.org/1999/xlink" xlink:title="body length" id="ABBRID0ELUBI" xlink:type="simple">BL</abbrev> 10.5 mm, Ø, Aaldenborgilen (= Oldenborgila), Fr.stad (= Fredrikstad), 1895-05-26, leg. A. Wollebæk, <named-content xmlns:xlink="http://www.w3.org/1999/xlink" content-type="dwc:institutional_code" xlink:type="simple">NHMO</named-content>; 1 ♂ <abbrev xmlns:xlink="http://www.w3.org/1999/xlink" xlink:title="body length" id="ABBRID0EUUBI" xlink:type="simple">BL</abbrev> 11.0 mm, Ø, Aaldenborgilen (= Oldenborgila), Fr.stad (= Fredrikstad), 1895-05-26, leg. A. Wollebæk, <named-content xmlns:xlink="http://www.w3.org/1999/xlink" content-type="dwc:institutional_code" xlink:type="simple">NHMO</named-content>; 1♀ <abbrev xmlns:xlink="http://www.w3.org/1999/xlink" xlink:title="body length" id="ABBRID0E4UBI" xlink:type="simple">BL</abbrev> 12.5 mm, Ø, Romskogen (= Rømskog), Leg. Holmboe according to Andreas Strand, (ex coll. Andreas Strand) <named-content xmlns:xlink="http://www.w3.org/1999/xlink" content-type="dwc:institutional_code" xlink:type="simple">ZMUB</named-content>; 1♀ <abbrev xmlns:xlink="http://www.w3.org/1999/xlink" xlink:title="body length" id="ABBRID0EGVBI" xlink:type="simple">BL</abbrev> 12.3 mm, Ø, Romskog (= Rømskog), Leg. Holmboe according to Andreas Strand, (ex coll. Andreas Strand), <named-content xmlns:xlink="http://www.w3.org/1999/xlink" content-type="dwc:institutional_code" xlink:type="simple">ZMUB</named-content>; 1 ♂ <abbrev xmlns:xlink="http://www.w3.org/1999/xlink" xlink:title="body length" id="ABBRID0EPVBI" xlink:type="simple">BL</abbrev> 10.5 mm, AK, Kristiania (= Oslo), leg. Siebeke, <named-content xmlns:xlink="http://www.w3.org/1999/xlink" content-type="dwc:institutional_code" xlink:type="simple">NHMO</named-content>; 1♀ <abbrev xmlns:xlink="http://www.w3.org/1999/xlink" xlink:title="body length" id="ABBRID0EYVBI" xlink:type="simple">BL</abbrev> 13.6 mm, AK, Bygdø (in Oslo), 12. 07.1907, leg. Lyche (ex coll. Ing. Tambs-Lyche) <named-content xmlns:xlink="http://www.w3.org/1999/xlink" content-type="dwc:institutional_code" xlink:type="simple">ZMUB</named-content> (e c G1994); 1 ♂ <abbrev xmlns:xlink="http://www.w3.org/1999/xlink" xlink:title="body length" id="ABBRID0EBWBI" xlink:type="simple">BL</abbrev> 11.3 mm, EIS 37, AK, Sørum, Sørliløkka, Dammyra, 1991-06-17, leg. O. Sørlibråten, <abbrev xmlns:xlink="http://www.w3.org/1999/xlink" xlink:title="Collection Ove Sørlibråten, Mysen, Norway" id="ABBRID0EFWBI" xlink:type="simple">COS</abbrev>; 1 ♂ <abbrev xmlns:xlink="http://www.w3.org/1999/xlink" xlink:title="body length" id="ABBRID0EJWBI" xlink:type="simple">BL</abbrev> 10.5 mm, AK, Oslo, Brannfjell, 2007-06-05, inside gall on <italic><tp:taxon-name><tp:taxon-name-part taxon-name-part-type="genus" reg="Populus">Populus</tp:taxon-name-part> <tp:taxon-name-part taxon-name-part-type="species" reg="tremula">tremula</tp:taxon-name-part></tp:taxon-name></italic>, leg. A. E. Laugsand, <abbrev xmlns:xlink="http://www.w3.org/1999/xlink" xlink:title="Collection Arne E. Laugsand" id="ABBRID0EYWBI" xlink:type="simple">CAEL</abbrev>; 1 ♀ <abbrev xmlns:xlink="http://www.w3.org/1999/xlink" xlink:title="body length" id="ABBRID0E3WBI" xlink:type="simple">BL</abbrev> 12.0 mm, AK, Oslo, Brannfjell, 2007-06-05, inside gall on <italic><tp:taxon-name><tp:taxon-name-part taxon-name-part-type="genus" reg="Populus">Populus</tp:taxon-name-part> <tp:taxon-name-part taxon-name-part-type="species" reg="tremula">tremula</tp:taxon-name-part></tp:taxon-name></italic>, leg. A. E. Laugsand, <abbrev xmlns:xlink="http://www.w3.org/1999/xlink" xlink:title="Collection Arne E. Laugsand" id="ABBRID0ELXBI" xlink:type="simple">CAEL</abbrev>; 1♀ <abbrev xmlns:xlink="http://www.w3.org/1999/xlink" xlink:title="body length" id="ABBRID0EPXBI" xlink:type="simple">BL</abbrev> 13.4 mm, AK, V. Aker, Oslo, 1907, Leg. Lyche (Ex coll. Ing. Tambs-Lyche) <named-content xmlns:xlink="http://www.w3.org/1999/xlink" content-type="dwc:institutional_code" xlink:type="simple">ZMUB</named-content> (e c G 1994); 1♂ <abbrev xmlns:xlink="http://www.w3.org/1999/xlink" xlink:title="body length" id="ABBRID0EYXBI" xlink:type="simple">BL</abbrev> 11.7 mm, 1♂ <abbrev xmlns:xlink="http://www.w3.org/1999/xlink" xlink:title="body length" id="ABBRID0E3XBI" xlink:type="simple">BL</abbrev> 12.3 mm and 1♀ <abbrev xmlns:xlink="http://www.w3.org/1999/xlink" xlink:title="body length" id="ABBRID0EAYBI" xlink:type="simple">BL</abbrev> 12.7 mm, AK, Bækkelag (in Oslo), before 1892, leg. N. G. Moe?, <named-content xmlns:xlink="http://www.w3.org/1999/xlink" content-type="dwc:institutional_code" xlink:type="simple">ZMUB</named-content> (e c G1995); 1♂ <abbrev xmlns:xlink="http://www.w3.org/1999/xlink" xlink:title="body length" id="ABBRID0EJYBI" xlink:type="simple">BL</abbrev> 11.1 mm and 1♀ <abbrev xmlns:xlink="http://www.w3.org/1999/xlink" xlink:title="body length" id="ABBRID0ENYBI" xlink:type="simple">BL</abbrev> 12.0 mm, AK, Kristiania (= Oslo), before 1884, Leg. Esmark, <named-content xmlns:xlink="http://www.w3.org/1999/xlink" content-type="dwc:institutional_code" xlink:type="simple">ZMUB</named-content> (e c M2950); 1♀ 10.5 mm and 1♂ <abbrev xmlns:xlink="http://www.w3.org/1999/xlink" xlink:title="body length" id="ABBRID0EWYBI" xlink:type="simple">BL</abbrev> 11.4 mm, AK, Kristiania (= Oslo), leg. Warloe?, (ex coll. Andreas Strand) <named-content xmlns:xlink="http://www.w3.org/1999/xlink" content-type="dwc:institutional_code" xlink:type="simple">ZMUB</named-content>; 1♀ <abbrev xmlns:xlink="http://www.w3.org/1999/xlink" xlink:title="body length" id="ABBRID0E6YBI" xlink:type="simple">BL</abbrev> 13.7 mm, AK, Brønnøya, Asker, 15.06.1961, leg. Andreas Strand, (ex coll. Andreas Strand) <named-content xmlns:xlink="http://www.w3.org/1999/xlink" content-type="dwc:institutional_code" xlink:type="simple">ZMUB</named-content>; 1♀ <abbrev xmlns:xlink="http://www.w3.org/1999/xlink" xlink:title="body length" id="ABBRID0EIZBI" xlink:type="simple">BL</abbrev> 12.5 mm, AK, Brønnøya, Asker, 16.06.1934, leg. Andreas Strand, (ex coll. Andreas Strand) <named-content xmlns:xlink="http://www.w3.org/1999/xlink" content-type="dwc:institutional_code" xlink:type="simple">ZMUB</named-content>; 1 ♀ <abbrev xmlns:xlink="http://www.w3.org/1999/xlink" xlink:title="body length" id="ABBRID0ERZBI" xlink:type="simple">BL</abbrev> 12.5 <!--PageBreak--><!--PageBreak-->mm, AK, Drøbak, before 1939, leg. Warloe, <named-content xmlns:xlink="http://www.w3.org/1999/xlink" content-type="dwc:institutional_code" xlink:type="simple">ZMUB</named-content> (e c M2952); 1♂ <abbrev xmlns:xlink="http://www.w3.org/1999/xlink" xlink:title="body length" id="ABBRID0E4ZBI" xlink:type="simple">BL</abbrev> 10.3 mm, AK, Drøbak, 03.06.1895, leg. Warloe, (ex coll. Andreas Strand) <named-content xmlns:xlink="http://www.w3.org/1999/xlink" content-type="dwc:institutional_code" xlink:type="simple">ZMUB</named-content>; 1♀ <abbrev xmlns:xlink="http://www.w3.org/1999/xlink" xlink:title="body length" id="ABBRID0EG1BI" xlink:type="simple">BL</abbrev> 12.8 mm, AK, Drøbak, 06.08.1895, leg. Warloe, (ex coll. Andreas Strand) <named-content xmlns:xlink="http://www.w3.org/1999/xlink" content-type="dwc:institutional_code" xlink:type="simple">ZMUB</named-content>; 1 ♀ <abbrev xmlns:xlink="http://www.w3.org/1999/xlink" xlink:title="body length" id="ABBRID0EP1BI" xlink:type="simple">BL</abbrev> 14.1 mm, AK, Drøbak, 01.06.1895, leg. Warloe, <named-content xmlns:xlink="http://www.w3.org/1999/xlink" content-type="dwc:institutional_code" xlink:type="simple">ZMUB</named-content> (e c M2952); 1 ♂ <abbrev xmlns:xlink="http://www.w3.org/1999/xlink" xlink:title="body length" id="ABBRID0EY1BI" xlink:type="simple">BL</abbrev> 11.2 mm, AK, Drøbak, 03.06.1895, leg. Warloe, (ex coll. Andreas Strand) <named-content xmlns:xlink="http://www.w3.org/1999/xlink" content-type="dwc:institutional_code" xlink:type="simple">ZMUB</named-content>; 1 ♂ <abbrev xmlns:xlink="http://www.w3.org/1999/xlink" xlink:title="body length" id="ABBRID0EB2BI" xlink:type="simple">BL</abbrev> 11.0 mm, AK, Drøbak, 1891-06-25, leg. Warloe, <named-content xmlns:xlink="http://www.w3.org/1999/xlink" content-type="dwc:institutional_code" xlink:type="simple">NHMO</named-content>; 1 ♂ <abbrev xmlns:xlink="http://www.w3.org/1999/xlink" xlink:title="body length" id="ABBRID0EK2BI" xlink:type="simple">BL</abbrev> 11.5 mm, AK, Drøbak, 1891-06-25, leg. Warloe, <named-content xmlns:xlink="http://www.w3.org/1999/xlink" content-type="dwc:institutional_code" xlink:type="simple">NHMO</named-content>; 1 ♀ <abbrev xmlns:xlink="http://www.w3.org/1999/xlink" xlink:title="body length" id="ABBRID0ET2BI" xlink:type="simple">BL</abbrev> 14.3 mm and 1♂ <abbrev xmlns:xlink="http://www.w3.org/1999/xlink" xlink:title="body length" id="ABBRID0EX2BI" xlink:type="simple">BL</abbrev> 11.3 mm, VE, Nøterø (= Nøtterøy), 20.VI.1921, Leg. H. Tambs-Lyche, (ex coll. Ing. Tambs-Lyche) <named-content xmlns:xlink="http://www.w3.org/1999/xlink" content-type="dwc:institutional_code" xlink:type="simple">ZMUB</named-content> (e c G1994); 1♀ <abbrev xmlns:xlink="http://www.w3.org/1999/xlink" xlink:title="body length" id="ABBRID0EA3BI" xlink:type="simple">BL</abbrev> 12.3 mm, VE, Tjømø (= Tjøme), 08.07.1909, Leg. Lyche, (ex coll. Ing. Tambs-Lyche) <named-content xmlns:xlink="http://www.w3.org/1999/xlink" content-type="dwc:institutional_code" xlink:type="simple">ZMUB</named-content>; 1♀ <abbrev xmlns:xlink="http://www.w3.org/1999/xlink" xlink:title="body length" id="ABBRID0EJ3BI" xlink:type="simple">BL</abbrev> 11.0 mm, VE, Kjære, Tjøme, 09.06.1965, on osp (=<italic><tp:taxon-name><tp:taxon-name-part taxon-name-part-type="genus" reg="Populus">Populus</tp:taxon-name-part> <tp:taxon-name-part taxon-name-part-type="species" reg="tremula">tremula</tp:taxon-name-part></tp:taxon-name></italic>) Leg. A. Fjellberg, <named-content xmlns:xlink="http://www.w3.org/1999/xlink" content-type="dwc:institutional_code" xlink:type="simple">ZMUB</named-content>; 1 ♂ <abbrev xmlns:xlink="http://www.w3.org/1999/xlink" xlink:title="body length" id="ABBRID0E43BI" xlink:type="simple">BL</abbrev> 11.0 mm, VE, Sandefjord, 1978-07-20, on <italic><tp:taxon-name><tp:taxon-name-part taxon-name-part-type="genus" reg="Populus">Populus</tp:taxon-name-part> <tp:taxon-name-part taxon-name-part-type="species" reg="tremula">tremula</tp:taxon-name-part></tp:taxon-name></italic>, leg. A. Vik, (coll. <abbrev xmlns:xlink="http://www.w3.org/1999/xlink" content-type="institution" xlink:title="Norwegian Institute of Bioeconomy Research, Ås, Norway" id="ABBRID0EM4BI" xlink:type="simple">NIBIO</abbrev>) <named-content xmlns:xlink="http://www.w3.org/1999/xlink" content-type="dwc:institutional_code" xlink:type="simple">NHMO</named-content>; 1♂ <abbrev xmlns:xlink="http://www.w3.org/1999/xlink" xlink:title="body length" id="ABBRID0EW4BI" xlink:type="simple">BL</abbrev> 11.6 mm, AAY, Risør, 26.05.1918, leg. Warloe, (Ex coll. Andreas Strand) <named-content xmlns:xlink="http://www.w3.org/1999/xlink" content-type="dwc:institutional_code" xlink:type="simple">ZMUB</named-content>; 1♀ <abbrev xmlns:xlink="http://www.w3.org/1999/xlink" xlink:title="body length" id="ABBRID0E64BI" xlink:type="simple">BL</abbrev> 13.6 mm, RY, Fotlandsvatn, Eigersund, 29.05.1973, A. Fjeldså, <named-content xmlns:xlink="http://www.w3.org/1999/xlink" content-type="dwc:institutional_code" xlink:type="simple">ZMUB</named-content>. <bold>Germany</bold>: 1 ♂ <tp:taxon-name><tp:taxon-name-part taxon-name-part-type="genus" reg="Saperda">S.</tp:taxon-name-part> <tp:taxon-name-part taxon-name-part-type="species" reg="populnea">populnea</tp:taxon-name-part> <tp:taxon-name-part taxon-name-part-type="infraspecific-rank">var.</tp:taxon-name-part> <tp:taxon-name-part taxon-name-part-type="variety" reg="quadripunctata">quadripunctata</tp:taxon-name-part></tp:taxon-name> Podaný <abbrev xmlns:xlink="http://www.w3.org/1999/xlink" xlink:title="body length" id="ABBRID0E25BI" xlink:type="simple">BL</abbrev> 11.2 mm, Westfalen, 1966-06-09, leg. K. W. Stockmann (id 1377), <named-content xmlns:xlink="http://www.w3.org/1999/xlink" content-type="dwc:institutional_code" xlink:type="simple">MZH</named-content>; 1 ♀ <abbrev xmlns:xlink="http://www.w3.org/1999/xlink" xlink:title="body length" id="ABBRID0EE6BI" xlink:type="simple">BL</abbrev> 12.3 mm, Märzat, 1920-05-27, <named-content xmlns:xlink="http://www.w3.org/1999/xlink" content-type="dwc:institutional_code" xlink:type="simple">NHRS</named-content> no. 8136 E94; 1 ♀ <abbrev xmlns:xlink="http://www.w3.org/1999/xlink" xlink:title="body length" id="ABBRID0EN6BI" xlink:type="simple">BL</abbrev> 13.5 mm, Boruss. (= Prussia), Mewes, <named-content xmlns:xlink="http://www.w3.org/1999/xlink" content-type="dwc:institutional_code" xlink:type="simple">NHRS</named-content> no. 8137 E94; 1 ♀ <abbrev xmlns:xlink="http://www.w3.org/1999/xlink" xlink:title="body length" id="ABBRID0EW6BI" xlink:type="simple">BL</abbrev> 13.5 mm, Boruss. (= Prussia), Mewes, <named-content xmlns:xlink="http://www.w3.org/1999/xlink" content-type="dwc:institutional_code" xlink:type="simple">NHRS</named-content> no. 8138 E94; 1 ♂ <abbrev xmlns:xlink="http://www.w3.org/1999/xlink" xlink:title="body length" id="ABBRID0E66BI" xlink:type="simple">BL</abbrev> 12.0 mm, Boruss. (= Prussia), Mewes, <named-content xmlns:xlink="http://www.w3.org/1999/xlink" content-type="dwc:institutional_code" xlink:type="simple">NHRS</named-content> no. 8141 E94; 1 ♂ <abbrev xmlns:xlink="http://www.w3.org/1999/xlink" xlink:title="body length" id="ABBRID0EIACI" xlink:type="simple">BL</abbrev> 11.0 mm, Heidelberg, det. E. F. Gilmour, <named-content xmlns:xlink="http://www.w3.org/1999/xlink" content-type="dwc:institutional_code" xlink:type="simple">NHRS</named-content> no. 8140 E94. <bold>Austria</bold>: 1 ♂ <abbrev xmlns:xlink="http://www.w3.org/1999/xlink" xlink:title="body length" id="ABBRID0ETACI" xlink:type="simple">BL</abbrev> 10.5 mm, “Austria”, leg. Ferrari, <named-content xmlns:xlink="http://www.w3.org/1999/xlink" content-type="dwc:institutional_code" xlink:type="simple">NHRS</named-content> no. 8133 E94; 1 ♂ <abbrev xmlns:xlink="http://www.w3.org/1999/xlink" xlink:title="body length" id="ABBRID0E3ACI" xlink:type="simple">BL</abbrev> 11.0 mm, “Austria”, leg. Ferrari, <named-content xmlns:xlink="http://www.w3.org/1999/xlink" content-type="dwc:institutional_code" xlink:type="simple">NHRS</named-content> no. 8134 E94; 1♂ <abbrev xmlns:xlink="http://www.w3.org/1999/xlink" xlink:title="body length" id="ABBRID0EFBCI" xlink:type="simple">BL</abbrev> 11.3 mm, Umbegung von Wien, leg. ?, (ex coll. Andreas Strand) <named-content xmlns:xlink="http://www.w3.org/1999/xlink" content-type="dwc:institutional_code" xlink:type="simple">ZMUB</named-content>. <bold>France</bold>: 1 ♀ <abbrev xmlns:xlink="http://www.w3.org/1999/xlink" xlink:title="body length" id="ABBRID0EQBCI" xlink:type="simple">BL</abbrev> 13.6 mm, Gallia Meridionalis (=South France), Tarnier, <named-content xmlns:xlink="http://www.w3.org/1999/xlink" content-type="dwc:institutional_code" xlink:type="simple">NHRS</named-content> no. 8139 E94; 1 ♂ <abbrev xmlns:xlink="http://www.w3.org/1999/xlink" xlink:title="body length" id="ABBRID0EZBCI" xlink:type="simple">BL</abbrev> 11.7 mm, La Roquebrussanne (Var), 2008-06, local collector, <abbrev xmlns:xlink="http://www.w3.org/1999/xlink" xlink:title="Collection Henrik Wallin, Uppsala, Sweden" id="ABBRID0E4BCI" xlink:type="simple">CHW</abbrev>; 1 ♀ <abbrev xmlns:xlink="http://www.w3.org/1999/xlink" xlink:title="body length" id="ABBRID0EBCCI" xlink:type="simple">BL</abbrev> 13.5mm, La Roquebrussanne (Var), 2008-06, local collector, <abbrev xmlns:xlink="http://www.w3.org/1999/xlink" xlink:title="Collection Henrik Wallin, Uppsala, Sweden" id="ABBRID0EFCCI" xlink:type="simple">CHW</abbrev>; 1 ♂ <abbrev xmlns:xlink="http://www.w3.org/1999/xlink" xlink:title="body length" id="ABBRID0EJCCI" xlink:type="simple">BL</abbrev> 10.5 mm, Aramon, Var, 2015-05-12/15, <abbrev xmlns:xlink="http://www.w3.org/1999/xlink" xlink:title="Collection Henrik Wallin, Uppsala, Sweden" id="ABBRID0ENCCI" xlink:type="simple">CHW</abbrev>; 1 ♀ <abbrev xmlns:xlink="http://www.w3.org/1999/xlink" xlink:title="body length" id="ABBRID0ERCCI" xlink:type="simple">BL</abbrev> 11.0 mm, Aramon, Var, 2015-05-12/15, <abbrev xmlns:xlink="http://www.w3.org/1999/xlink" xlink:title="Collection Henrik Wallin, Uppsala, Sweden" id="ABBRID0EVCCI" xlink:type="simple">CHW</abbrev>. <bold>Switzerland</bold>: 1 ♀ <abbrev xmlns:xlink="http://www.w3.org/1999/xlink" xlink:title="body length" id="ABBRID0E2CCI" xlink:type="simple">BL</abbrev> 13.5 mm, 1 ♀ <abbrev xmlns:xlink="http://www.w3.org/1999/xlink" xlink:title="body length" id="ABBRID0E6CCI" xlink:type="simple">BL</abbrev> 12.5 mm, 1 ♂ <abbrev xmlns:xlink="http://www.w3.org/1999/xlink" xlink:title="body length" id="ABBRID0EDDCI" xlink:type="simple">BL</abbrev> 11.0 mm and 1 ♂ <abbrev xmlns:xlink="http://www.w3.org/1999/xlink" xlink:title="body length" id="ABBRID0EHDCI" xlink:type="simple">BL</abbrev> 10.1 mm, Münstertal, Santa Maria, 1400 m, 1953-06-19/22, leg. Lindberg, <named-content xmlns:xlink="http://www.w3.org/1999/xlink" content-type="dwc:institutional_code" xlink:type="simple">MZH</named-content>. <bold>Czech Republic</bold>: 1 ♀ <abbrev xmlns:xlink="http://www.w3.org/1999/xlink" xlink:title="body length" id="ABBRID0ESDCI" xlink:type="simple">BL</abbrev> 12.5 mm, Zbraslav (Prag), 1990-05, leg. Rejzek, <abbrev xmlns:xlink="http://www.w3.org/1999/xlink" xlink:title="Collection Henrik Wallin, Uppsala, Sweden" id="ABBRID0EWDCI" xlink:type="simple">CHW</abbrev>. <bold>Czech Republic or Poland</bold>: 1 ♀ <abbrev xmlns:xlink="http://www.w3.org/1999/xlink" xlink:title="body length" id="ABBRID0E3DCI" xlink:type="simple">BL</abbrev> 13.0 mm, Märztdorf, leg. Weisse, <named-content xmlns:xlink="http://www.w3.org/1999/xlink" content-type="dwc:institutional_code" xlink:type="simple">NHRS</named-content> no. 8135 E94; 1 ♂ <abbrev xmlns:xlink="http://www.w3.org/1999/xlink" xlink:title="body length" id="ABBRID0EFECI" xlink:type="simple">BL</abbrev> 11.0 mm, Märztdorf, leg. Weisse, <named-content xmlns:xlink="http://www.w3.org/1999/xlink" content-type="dwc:institutional_code" xlink:type="simple">NHRS</named-content> no. 8135 E94. <bold>Kazakhstan</bold>: 1 ♀ <abbrev xmlns:xlink="http://www.w3.org/1999/xlink" xlink:title="body length" id="ABBRID0EQECI" xlink:type="simple">BL</abbrev> 11.0 mm, S. Kazachstan, Alma-Ata, 2000–2300 m, 1977-06-20–07-05, leg. V. Dolin, det. M. Danilevsky 2003, <abbrev xmlns:xlink="http://www.w3.org/1999/xlink" xlink:title="Collection Carolus Holzschuh, Villach, Austria" id="ABBRID0EUECI" xlink:type="simple">CCH</abbrev>. <bold>Indonesia</bold>[?]: 1 ♀ <abbrev xmlns:xlink="http://www.w3.org/1999/xlink" xlink:title="body length" id="ABBRID0E1ECI" xlink:type="simple">BL</abbrev> 12.5 mm, “Java”, ex coll. Schönherr, <named-content xmlns:xlink="http://www.w3.org/1999/xlink" content-type="dwc:institutional_code" xlink:type="simple">NHRS</named-content> no. 8142 E94.</p><fig id="F6" position="float" orientation="portrait"><label>Figure 6.</label><caption><p>Habitus (dorsal view). <bold>a</bold> ♀ <italic><tp:taxon-name><tp:taxon-name-part taxon-name-part-type="genus" reg="Saperda">Saperda</tp:taxon-name-part> <tp:taxon-name-part taxon-name-part-type="species" reg="populnea">populnea</tp:taxon-name-part> <tp:taxon-name-part taxon-name-part-type="subspecies" reg="populnea">populnea</tp:taxon-name-part></tp:taxon-name></italic> (Linnaeus, 1758), Knutby (Uppland), Sweden, 13.5 mm <bold>b</bold> ♀ <italic><tp:taxon-name><tp:taxon-name-part taxon-name-part-type="genus" reg="Saperda">S.</tp:taxon-name-part> <tp:taxon-name-part taxon-name-part-type="species" reg="populnea">populnea</tp:taxon-name-part> <tp:taxon-name-part taxon-name-part-type="subspecies" reg="lapponica">lapponica</tp:taxon-name-part></tp:taxon-name></italic> ssp. n., Ljørdalen, Norway, 12.5 mm <bold>c</bold> ♀ <italic><tp:taxon-name><tp:taxon-name-part taxon-name-part-type="genus" reg="Saperda">S.</tp:taxon-name-part> <tp:taxon-name-part taxon-name-part-type="species" reg="populnea">populnea</tp:taxon-name-part> <tp:taxon-name-part taxon-name-part-type="subspecies" reg="lapponica">lapponica</tp:taxon-name-part></tp:taxon-name></italic> ssp. n., Kiruna (Lappland), Sweden, 12,0 mm <bold>d</bold> ♂ <italic><tp:taxon-name><tp:taxon-name-part taxon-name-part-type="genus" reg="Saperda">S.</tp:taxon-name-part> <tp:taxon-name-part taxon-name-part-type="species" reg="populnea">populnea</tp:taxon-name-part> <tp:taxon-name-part taxon-name-part-type="subspecies" reg="populnea">populnea</tp:taxon-name-part></tp:taxon-name></italic>, Uppsala (Uppland), Sweden, 11.5 mm <bold>e</bold> ♂ <italic><tp:taxon-name><tp:taxon-name-part taxon-name-part-type="genus" reg="Saperda">S.</tp:taxon-name-part> <tp:taxon-name-part taxon-name-part-type="species" reg="populnea">populnea</tp:taxon-name-part> <tp:taxon-name-part taxon-name-part-type="subspecies" reg="lapponica">lapponica</tp:taxon-name-part></tp:taxon-name></italic> ssp. n., Ljørdalen, Norway, 10.5 mm <bold>f</bold> ♂ <italic><tp:taxon-name><tp:taxon-name-part taxon-name-part-type="genus" reg="Saperda">S.</tp:taxon-name-part> <tp:taxon-name-part taxon-name-part-type="species" reg="populnea">populnea</tp:taxon-name-part> <tp:taxon-name-part taxon-name-part-type="subspecies" reg="lapponica">lapponica</tp:taxon-name-part></tp:taxon-name></italic> ssp. n., Kiruna (Lappland), Sweden, 10.0 mm. Scale bar 10 mm.</p></caption><graphic xmlns:xlink="http://www.w3.org/1999/xlink" xlink:href="zookeys-691-103-g006.jpg" position="float" orientation="portrait" xlink:type="simple" id="oo_150723.jpg"/></fig></tp:treatment-sec><tp:treatment-sec sec-type="material" id="SECID0EWICI"><title>Additional material examined.</title><p>The following specimens are available through Boldsystems Public Data Portal and <named-content xmlns:xlink="http://www.w3.org/1999/xlink" content-type="dwc:institutional_code" xlink:type="simple">MZH</named-content> for photo examination and include: <bold>Finland</bold>: 1 ♂ COLFA145-10, Northern Ostrobothnia (= Österbotten), Oulu, <italic>ex larva</italic> April 2005, leg. Mikko Pentinsaari, Marko Mutanen, id <ext-link xmlns:xlink="http://www.w3.org/1999/xlink" ext-link-type="gen" xlink:href="MP00407" xlink:type="simple">MP00407</ext-link>, <named-content xmlns:xlink="http://www.w3.org/1999/xlink" content-type="dwc:institutional_code" xlink:type="simple">ZMUO</named-content>; 1 ♂ COLFA177-10, SW Finland, Eurajoki (N. Rauma), <italic>ex larva</italic> 1996, <italic><tp:taxon-name><tp:taxon-name-part taxon-name-part-type="genus" reg="Salix">Salix</tp:taxon-name-part> <tp:taxon-name-part taxon-name-part-type="species" reg="phylicifolia">phylicifolia</tp:taxon-name-part></tp:taxon-name></italic>, leg. Juhani Itaemies, id <ext-link xmlns:xlink="http://www.w3.org/1999/xlink" ext-link-type="gen" xlink:href="MP00439" xlink:type="simple">MP00439</ext-link>, <named-content xmlns:xlink="http://www.w3.org/1999/xlink" content-type="dwc:institutional_code" xlink:type="simple">ZMUO</named-content>; 1 ♀ COLFA178-10, Nylandia, Uusimaa, Espoo, <italic>ex larva</italic> 1997, <italic><tp:taxon-name><tp:taxon-name-part taxon-name-part-type="genus" reg="Populus">Populus</tp:taxon-name-part> <tp:taxon-name-part taxon-name-part-type="species" reg="tremula">tremula</tp:taxon-name-part></tp:taxon-name></italic>, leg. Juhani Itaemies, id <ext-link xmlns:xlink="http://www.w3.org/1999/xlink" ext-link-type="gen" xlink:href="MP00440" xlink:type="simple">MP00440</ext-link>, <named-content xmlns:xlink="http://www.w3.org/1999/xlink" content-type="dwc:institutional_code" xlink:type="simple">ZMUO</named-content>; 1 ♀ COLFA179-10, Nylandia, Uusimaa, Espoo, <italic>ex larva</italic> 1996, <italic><tp:taxon-name><tp:taxon-name-part taxon-name-part-type="genus" reg="Populus">Populus</tp:taxon-name-part> <tp:taxon-name-part taxon-name-part-type="species" reg="tremula">tremula</tp:taxon-name-part></tp:taxon-name></italic>, leg. Juhani Itaemies, id <ext-link xmlns:xlink="http://www.w3.org/1999/xlink" ext-link-type="gen" xlink:href="MP00441" xlink:type="simple">MP00441</ext-link>, <named-content xmlns:xlink="http://www.w3.org/1999/xlink" content-type="dwc:institutional_code" xlink:type="simple">ZMUO</named-content>; 1 ♀ COLFA180-10, SW Finland, Satakunta, <!--PageBreak--><!--PageBreak-->Rauma, <italic>ex larva</italic> 1982, <italic><tp:taxon-name><tp:taxon-name-part taxon-name-part-type="genus" reg="Populus">Populus</tp:taxon-name-part> <tp:taxon-name-part taxon-name-part-type="species" reg="tremula">tremula</tp:taxon-name-part></tp:taxon-name></italic>, leg. Juhani Itaemies, id <ext-link xmlns:xlink="http://www.w3.org/1999/xlink" ext-link-type="gen" xlink:href="MP00442" xlink:type="simple">MP00442</ext-link>, <named-content xmlns:xlink="http://www.w3.org/1999/xlink" content-type="dwc:institutional_code" xlink:type="simple">ZMUO</named-content>; 1 ♂ COLFA182-10, SW Finland, Mynaemaeki, <italic>ex larva</italic> 1996, <italic><tp:taxon-name><tp:taxon-name-part taxon-name-part-type="genus" reg="Salix">Salix</tp:taxon-name-part> <tp:taxon-name-part taxon-name-part-type="species" reg="caprea">caprea</tp:taxon-name-part></tp:taxon-name></italic>, leg. Juhani Itaemies, id <ext-link xmlns:xlink="http://www.w3.org/1999/xlink" ext-link-type="gen" xlink:href="MP00444" xlink:type="simple">MP00444</ext-link>, <named-content xmlns:xlink="http://www.w3.org/1999/xlink" content-type="dwc:institutional_code" xlink:type="simple">ZMUO</named-content>; 1 ♀ COLFA186-10, SW Finland, Lappi (SE Rauma), <italic>ex larva</italic> 1992, <italic><tp:taxon-name><tp:taxon-name-part taxon-name-part-type="genus" reg="Salix">Salix</tp:taxon-name-part> <tp:taxon-name-part taxon-name-part-type="species" reg="caprea">caprea</tp:taxon-name-part></tp:taxon-name></italic>, leg. Juhani Itaemies, id <ext-link xmlns:xlink="http://www.w3.org/1999/xlink" ext-link-type="gen" xlink:href="MP00448" xlink:type="simple">MP00448</ext-link>, <named-content xmlns:xlink="http://www.w3.org/1999/xlink" content-type="dwc:institutional_code" xlink:type="simple">ZMUO</named-content>; 1 ♂ COLFA188-10, Uusimaa, Nylandia, Kirkkonummi (= SE Lohja), <italic>ex larva</italic> 2003, leg. Erkki Laasonen, id <ext-link xmlns:xlink="http://www.w3.org/1999/xlink" ext-link-type="gen" xlink:href="MP00450" xlink:type="simple">MP00450</ext-link>, <named-content xmlns:xlink="http://www.w3.org/1999/xlink" content-type="dwc:institutional_code" xlink:type="simple">ZMUO</named-content>; 1 ♂ COLFA189-10, Satakunta, SW Rauma, <italic>ex larva</italic> 1982, <italic><tp:taxon-name><tp:taxon-name-part taxon-name-part-type="genus" reg="Populus">Populus</tp:taxon-name-part> <tp:taxon-name-part taxon-name-part-type="species" reg="tremula">tremula</tp:taxon-name-part></tp:taxon-name></italic>, leg. Juhani Itaemies, id <ext-link xmlns:xlink="http://www.w3.org/1999/xlink" ext-link-type="gen" xlink:href="MP00451" xlink:type="simple">MP00451</ext-link>, <named-content xmlns:xlink="http://www.w3.org/1999/xlink" content-type="dwc:institutional_code" xlink:type="simple">ZMUO</named-content>; 1 ♀ COLFA190-10, Satakunta, Rauma, <italic>ex larva</italic> 1991, <italic><tp:taxon-name><tp:taxon-name-part taxon-name-part-type="genus" reg="Salix">Salix</tp:taxon-name-part> <tp:taxon-name-part taxon-name-part-type="species" reg="phylicifolia">phylicifolia</tp:taxon-name-part></tp:taxon-name></italic>, leg. Juhani Itaemies, id <ext-link xmlns:xlink="http://www.w3.org/1999/xlink" ext-link-type="gen" xlink:href="MP00452" xlink:type="simple">MP00452</ext-link>, <named-content xmlns:xlink="http://www.w3.org/1999/xlink" content-type="dwc:institutional_code" xlink:type="simple">ZMUO</named-content>; 1 ♂ COLFA575-12, Nylandia, Uusimaa, Vartiokylae (= SE Vantaa), 2008-06-27, leg. Sami Haapala, id <ext-link xmlns:xlink="http://www.w3.org/1999/xlink" ext-link-type="gen" xlink:href="MP00452" xlink:type="simple">MP00452</ext-link>, <named-content xmlns:xlink="http://www.w3.org/1999/xlink" content-type="dwc:institutional_code" xlink:type="simple">ZMUO</named-content>; 1 ♀ Porvoo, 31.12.1965 (ex larva), leg. H. Valtari, <named-content xmlns:xlink="http://www.w3.org/1999/xlink" content-type="dwc:institutional_code" xlink:type="simple">MZH</named-content>; 1 ♀ Turku (= Åbo), 2.2.1971 (ex larva), leg. E. Linnaluoto, <named-content xmlns:xlink="http://www.w3.org/1999/xlink" content-type="dwc:institutional_code" xlink:type="simple">MZH</named-content>; 1 ♀ Ruokolahti, Haloniemi, 22.6.1948, leg. W. Hellén, <named-content xmlns:xlink="http://www.w3.org/1999/xlink" content-type="dwc:institutional_code" xlink:type="simple">MZH</named-content>; 1 ♀ Ruokolahti, Rasila, Patjasuo, 22.6.1948, collector unknown, <named-content xmlns:xlink="http://www.w3.org/1999/xlink" content-type="dwc:institutional_code" xlink:type="simple">MZH</named-content>; 1 ♀ Kuhmoinen, collection date not available, leg. M. Pohjola, <named-content xmlns:xlink="http://www.w3.org/1999/xlink" content-type="dwc:institutional_code" xlink:type="simple">MZH</named-content>; 1 ♀ Kirkkonummi, 4.6.1919, leg. Håkan Lindberg, <named-content xmlns:xlink="http://www.w3.org/1999/xlink" content-type="dwc:institutional_code" xlink:type="simple">MZH</named-content>; 1 ♀ Borgå, Seitlax, 18.6.1920, leg. Thuneberg, <named-content xmlns:xlink="http://www.w3.org/1999/xlink" content-type="dwc:institutional_code" xlink:type="simple">MZH</named-content>; 1 ♀ Kouvola, Voikkaa, date not available, leg. Paulamo, <named-content xmlns:xlink="http://www.w3.org/1999/xlink" content-type="dwc:institutional_code" xlink:type="simple">MZH</named-content>; 1 ♀ Kangasala (= E. Tampere), collection date not available, leg. Grönblom, <named-content xmlns:xlink="http://www.w3.org/1999/xlink" content-type="dwc:institutional_code" xlink:type="simple">MZH</named-content>; 1 ♀ Hämeenlinna, Vanaja, 31.12.1957 (ex larva), leg. Valkeila, <named-content xmlns:xlink="http://www.w3.org/1999/xlink" content-type="dwc:institutional_code" xlink:type="simple">MZH</named-content>; 1 ♀ Mikkeli, 30.1.2001 (ex larva), leg. M. Koponen, <named-content xmlns:xlink="http://www.w3.org/1999/xlink" content-type="dwc:institutional_code" xlink:type="simple">MZH</named-content>; 1 ♀ Kankaanpää, collection date not available, leg. M. Pohjola, <named-content xmlns:xlink="http://www.w3.org/1999/xlink" content-type="dwc:institutional_code" xlink:type="simple">MZH</named-content>; 1 ♀ Kokemäki, Kauvatsa, 2.7.1934, leg. R. Elfving, <named-content xmlns:xlink="http://www.w3.org/1999/xlink" content-type="dwc:institutional_code" xlink:type="simple">MZH</named-content>; 1 ♀ Parikkala, Laurila, 16-27.6.1940, leg. S. Hellén, <named-content xmlns:xlink="http://www.w3.org/1999/xlink" content-type="dwc:institutional_code" xlink:type="simple">MZH</named-content>; 1 ♀ Kouvola, Kuusankoski, 31.12.1986 (ex larva), leg. J. Jantunen, <named-content xmlns:xlink="http://www.w3.org/1999/xlink" content-type="dwc:institutional_code" xlink:type="simple">MZH</named-content>; 1 ♂ Lapua, 31.12.1971 (ex larva), leg. R. Järvenpää, <named-content xmlns:xlink="http://www.w3.org/1999/xlink" content-type="dwc:institutional_code" xlink:type="simple">MZH</named-content>; 1 ♂ Keuruu, 31.12.1971 (ex larva), leg. R. Järvenpää, <named-content xmlns:xlink="http://www.w3.org/1999/xlink" content-type="dwc:institutional_code" xlink:type="simple">MZH</named-content>; 1 ♀ Jyväskylä, 30.01.1975 (ex larva), leg. J. Jalava, <named-content xmlns:xlink="http://www.w3.org/1999/xlink" content-type="dwc:institutional_code" xlink:type="simple">MZH</named-content>; 1 ♀ Pieksämäki, 30.01.1975 (ex larva), leg. J. Jalava, <named-content xmlns:xlink="http://www.w3.org/1999/xlink" content-type="dwc:institutional_code" xlink:type="simple">MZH</named-content>; 1 ♂ Kuopio, collection date not available, leg. Kurkiharju, <named-content xmlns:xlink="http://www.w3.org/1999/xlink" content-type="dwc:institutional_code" xlink:type="simple">MZH</named-content>; 1 ♀ Kitee, 31.12.1938 (ex larva), leg. J. Kaisila, <named-content xmlns:xlink="http://www.w3.org/1999/xlink" content-type="dwc:institutional_code" xlink:type="simple">MZH</named-content>; 1 ♀ Juuka, 2.7.1949, leg. Wegelius, <named-content xmlns:xlink="http://www.w3.org/1999/xlink" content-type="dwc:institutional_code" xlink:type="simple">MZH</named-content>; 1 ♀ Joensuu, collection date not available, J. Carpelan, <named-content xmlns:xlink="http://www.w3.org/1999/xlink" content-type="dwc:institutional_code" xlink:type="simple">MZH</named-content>; 1 ♀ Hangö (= Hankö), Lappvik, 16.6.2009, leg. H. Silfverberg, <named-content xmlns:xlink="http://www.w3.org/1999/xlink" content-type="dwc:institutional_code" xlink:type="simple">MZH</named-content>; 1 ♀ Parainen, Nauvo, 16.6.1960, leg. A. Nordman, <named-content xmlns:xlink="http://www.w3.org/1999/xlink" content-type="dwc:institutional_code" xlink:type="simple">MZH</named-content>; 1 ♂ Loppi, 30.6.1943, leg. A. Saarinen, <named-content xmlns:xlink="http://www.w3.org/1999/xlink" content-type="dwc:institutional_code" xlink:type="simple">MZH</named-content>. <bold>Russia</bold>: 1 ♂ Republic of Karelia, Viipuri (= Vyborg), 18.6.1920, leg. Thuneberg, <named-content xmlns:xlink="http://www.w3.org/1999/xlink" content-type="dwc:institutional_code" xlink:type="simple">MZH</named-content>; 1 ♀ Leningrad (= St. Petersburg) Oblast, Kuolemajärvi (Pionerskoye), 10.6.1917, leg. M. Ivaschinzeff, <named-content xmlns:xlink="http://www.w3.org/1999/xlink" content-type="dwc:institutional_code" xlink:type="simple">MZH</named-content>; 1 ♀ Republic of Karelia, Impilahti (= Impilaks), collection date not available, leg. Forsius, <named-content xmlns:xlink="http://www.w3.org/1999/xlink" content-type="dwc:institutional_code" xlink:type="simple">MZH</named-content>.</p></tp:treatment-sec><tp:treatment-sec sec-type="redescription" id="SECID0E3SCI"><title>Redescription.</title><p>A medium-sized and subcylindrical species with body length 9.0–15.0 mm according to e.g. <xref ref-type="bibr" rid="B32">Freude et al. (1966)</xref>, Bilý and Mehl (1989), <xref ref-type="bibr" rid="B5">Bense (1995)</xref> and <xref ref-type="bibr" rid="B28">Ehnström and Holmer (2007)</xref>. Measurements from the present study; females: <abbrev xmlns:xlink="http://www.w3.org/1999/xlink" xlink:title="body length" id="ABBRID0EOTCI" xlink:type="simple">BL</abbrev> 11.0–15.0 mm and males: <abbrev xmlns:xlink="http://www.w3.org/1999/xlink" xlink:title="body length" id="ABBRID0ESTCI" xlink:type="simple">BL</abbrev> 10.5–13.0 mm. Body 3.1 times longer than wide in females and 3.3 times longer than wide in males (Fig. <xref ref-type="fig" rid="F6">6a, d</xref>). Integument black, the compressed pubescence is orange-brown, with numerous long, erected dark brown hairs. The orange-brown pubescence relatively dense in males and from dense to very dense in females, resulting in females being more orange-brown, and males grayish to orange-brown (Fig. <xref ref-type="fig" rid="F6">6a, d</xref>). The orange-brown pubescence is extended laterally in females, especially on pronotum, anterior part of elytra and abdomen (Fig. <xref ref-type="fig" rid="F8">8a</xref>).</p><!--PageBreak--><p>
              <bold>Head in females.</bold> Frons convex and broader than long (about 4.7 times broader than the width of one eye lobe), eyes with lower eye lobes longer than broad and, as long as, or slightly longer than gena below. Head with frons more or less “square-formed” in many female specimens, genae straight and acutely narrowing towards mouthparts (Fig. <xref ref-type="fig" rid="F9">9a</xref>), frons densely covered with orange-brown pubescence and numerous dark brown, long and erected hairs. Genae posteriorly with long fringes of orange-brown hairs. The area between antennal segments is shallowly impressed. <bold>Head in males.</bold> Frons convex and broader than long (about 4.5 times broader than the width of one eye lobe), eyes with lower eye lobes longer than broad and 2-3 times longer than the short gena below. Head with frons rounded, genae straight and acutely narrowing towards mouthparts, frons densely covered with whitish and orange-brown pubescence and numerous dark brown, long and erected hairs. Genae posteriorly with long fringes of orange-brown hairs. The area between antennal segments is shallowly impressed. <bold>Mouthparts.</bold> Frontoclypeal margin with a fringe of relatively long orange-brown pubescence and long, orange brown, suberect hairs. Clypeus glabrous except at base. Labrum with appressed orange-brown pubescence and numerous long, suberect, orange-brown hairs. <bold>Antennae.</bold> Relatively slender, about as long as body in males (Fig. <xref ref-type="fig" rid="F6">6d</xref>), shorter in females (Fig. <xref ref-type="fig" rid="F6">6a</xref>). The length of antennae varies in males from <!--PageBreak-->antennae extending beyond apices by one antennomere to shorter than elytra by three antennomeres. The length of antennae varies less in females with antennae extending beyond the middle of elytra by 3–5 antennomeres. Antennae from third segment with annulation. Scape slender and coarsely punctured with a combination of large and small shallow punctures and long black hairs, subconical, third segment longer than first and fourth. Annulation on antennal segments greyish and covering about ¾ of the anterior part of each antennal segment. <bold>Thorax.</bold> Pronotum subcylindrical, slightly broader than long, lacking lateral spines. Pronotal disk convex, weak median line often with a glabrous and shining area medially, base shallowly impressed, coarse punctures except medially, densely covered with long erect and brown hairs, two broad lateral orange-brown stripes with a weak median line interrupted medially, prosternum densely pubescent with orange-brown hairs. <bold>Elytra.</bold> 2.5–2.9 times longer than broad in females and 2.7–3.0 times longer than broad in males. No carinae present. Parallel and weakly narrowing towards apices, apices narrowing and rounded, punctures coarse, deep, contiguous towards humeri and apices and confluent medially (especially in males where confluent punctures form short and weakly raised ridges transversally on each elytron), pubescence dense to very dense. There are normally eight distinct and large, orange-brown spots on elytra (apart from an irregular patch of orange-brown pubescence often occurring towards apices). The eight rounded spots are arranged in pairs with the first and third near the suture; each spot in the third pair often elongated transversally or even divided into two spots each; spots in the fourth pair sometimes slightly elongated longitudinally. One or more pairs of spots may be obsolete or rarely missing (particularly in old worn specimens). The remaining part of elytra is covered with scattered orange-brown pubescence and numerous long brown hairs. <bold>Scutellum.</bold> “U-shaped” and covered with orange-brown hairs, the hairs are mostly concentrated to the middle of scutellum. <bold>Hind wing.</bold> About 12.0 mm long in females and about 10.0 mm long in males (Fig. <xref ref-type="fig" rid="F11">11a</xref>). Covered with a weak smoky tint. Several veins are broken with apical portions not connected to basal portions. MP3 (rudimentary), MP4 and AA vein distinct although broken. Radial cell very strong and complete (Fig. <xref ref-type="fig" rid="F11">11a</xref>). <bold>Legs.</bold> Relatively short, densely covered with a fine whitish pubescence including tarsi; tarsal claws lacking a process. <bold>Venter.</bold> Densely covered with orange-brown pubescence in both sexes, prosternal process narrow and flattened anteriorly. Mesosternum and abdominal ventrites are densely covered with orange-brown pubescence and numerous yellowish and long, erected hairs. Posterior margin of sternite VII mostly rounded but sometimes weakly notched medially. <bold>Male terminalia.</bold> Aedeagus 2.1–2.5 mm long, weakly curved towards apex and compressed dorso-ventrally (Figs <xref ref-type="fig" rid="F10">10a–b</xref>, <xref ref-type="fig" rid="F9">9e</xref>), dorsal surface smooth and shining with apical part strongly to moderately narrowed towards apex (Fig. <xref ref-type="fig" rid="F10">10e</xref>). Tegmen with parameres: 2.2–2.7 mm long with tegmen mostly twisted dorso-ventrally (Fig. <xref ref-type="fig" rid="F10">10k</xref>). Parameres acutely narrowing towards apex, with dorsal surface densely covered with punctures and suberected setae. The inner margins mostly well separated and diverging towards apices (Fig. <xref ref-type="fig" rid="F10">10h</xref>) but sometimes projecting inwards (Fig. <xref ref-type="fig" rid="F10">10g</xref>). Tergite VIII 0.7–1.0 mm long relatively large and rounded with a posterior margin concave in the middle and densely covered with dense white pubes<!--PageBreak-->cence and numerous long brown hairs (Fig. <xref ref-type="fig" rid="F10">10o</xref>). Sclerite inside internal sac: 1.8–2.2 mm long consisting of three parallel “shaft-like” structures of which the apical end (top) is elongated and posterior end often extended and narrowing towards posterior end (Fig. <xref ref-type="fig" rid="F10">10m</xref>). The colour of male genitalia is brownish. <bold>Female terminalia.</bold> Tignum almost straight, 6.4–8.5 mm long (width 0.1–0.2 mm at the widest point apically). Tergite VIII posterior margin (width: 1.0 mm) with a few brown hairs. The colour is brown. Spermathecal capsule strongly sclerotised, yellowish, round and supplied with a short shaft, diameter: 0.5 mm.</p><fig id="F7" position="float" orientation="portrait"><label>Figure 7.</label><caption><p>Habitus (dorsal view). <bold>a</bold> <abbrev xmlns:xlink="http://www.w3.org/1999/xlink" xlink:title="Holotype" id="ABBRID0E6WCI" xlink:type="simple">HT</abbrev> ♂ <italic><tp:taxon-name><tp:taxon-name-part taxon-name-part-type="genus" reg="Saperda">S.</tp:taxon-name-part> <tp:taxon-name-part taxon-name-part-type="species" reg="innotatipennis">innotatipennis</tp:taxon-name-part></tp:taxon-name></italic> Pic, 1910, 10.0 mm (photo: <bold>a</bold> Taghavian, <named-content xmlns:xlink="http://www.w3.org/1999/xlink" content-type="dwc:institutional_code" xlink:type="simple">MNHN</named-content>) <bold>b</bold> <abbrev xmlns:xlink="http://www.w3.org/1999/xlink" xlink:title="Holotype" id="ABBRID0EXXCI" xlink:type="simple">HT</abbrev> ♀ <italic><tp:taxon-name><tp:taxon-name-part taxon-name-part-type="genus" reg="Saperda">S.</tp:taxon-name-part> <tp:taxon-name-part taxon-name-part-type="species" reg="bilineatocollis">bilineatocollis</tp:taxon-name-part></tp:taxon-name></italic> Pic, 1924, 11.0 mm (photo: <bold>b</bold>. Taghavian, <named-content xmlns:xlink="http://www.w3.org/1999/xlink" content-type="dwc:institutional_code" xlink:type="simple">MNHN</named-content>).</p></caption><graphic xmlns:xlink="http://www.w3.org/1999/xlink" xlink:href="zookeys-691-103-g007.jpg" position="float" orientation="portrait" xlink:type="simple" id="oo_150724.jpg"/></fig></tp:treatment-sec><tp:treatment-sec sec-type="remarks" id="SECID0ESYCI"><title>Remarks.</title><p>Morphological characteristics of <italic><tp:taxon-name><tp:taxon-name-part taxon-name-part-type="genus" reg="Saperda">S.</tp:taxon-name-part> <tp:taxon-name-part taxon-name-part-type="species" reg="populnea">populnea</tp:taxon-name-part> <tp:taxon-name-part taxon-name-part-type="subspecies" reg="populnea">populnea</tp:taxon-name-part></tp:taxon-name></italic> are based on type specimens preserved at <named-content xmlns:xlink="http://www.w3.org/1999/xlink" content-type="dwc:institutional_code" xlink:type="simple">LINN</named-content> (males). The host tree was claimed by <xref ref-type="bibr" rid="B56">Linnaeus (1761)</xref> to be <italic><tp:taxon-name><tp:taxon-name-part taxon-name-part-type="genus" reg="Populus">Populus</tp:taxon-name-part> <tp:taxon-name-part taxon-name-part-type="species" reg="tremula">tremula</tp:taxon-name-part></tp:taxon-name></italic>. <italic><tp:taxon-name><tp:taxon-name-part taxon-name-part-type="genus" reg="Saperda">S.</tp:taxon-name-part> <tp:taxon-name-part taxon-name-part-type="species" reg="populnea">populnea</tp:taxon-name-part> <tp:taxon-name-part taxon-name-part-type="subspecies" reg="populnea">populnea</tp:taxon-name-part></tp:taxon-name></italic> is a highly variable species, the most common form in Europe having extensive orange-brown pubescence on pronotum and elytra and four distinct pairs of orange-brown spots on elytra. The orange-brown pubescence on elytra (apart from the four pairs of spots) is often reduced especially in females, as a result of variation, but also in old worn specimens. The characters presented herein are therefore mainly based on newly hatched and fully sclerotised specimens reared from <italic><tp:taxon-name><tp:taxon-name-part taxon-name-part-type="genus" reg="Populus">Populus</tp:taxon-name-part> <tp:taxon-name-part taxon-name-part-type="species" reg="tremula">tremula</tp:taxon-name-part></tp:taxon-name></italic>.</p></tp:treatment-sec><tp:treatment-sec sec-type="distribution" id="SECID0EV1CI"><title>Distribution.</title><p>
              <italic><tp:taxon-name><tp:taxon-name-part taxon-name-part-type="genus" reg="Saperda">S.</tp:taxon-name-part> <tp:taxon-name-part taxon-name-part-type="species" reg="populnea">populnea</tp:taxon-name-part></tp:taxon-name></italic> is the most widespread and variable species within the genus, with populations occurring in almost the entire Palaearctic region from the British Isles in the west to Far East of Russia and China in the east (<xref ref-type="bibr" rid="B58">Löbl and Smetana 2010</xref>). <italic><tp:taxon-name><tp:taxon-name-part taxon-name-part-type="genus" reg="Saperda">S.</tp:taxon-name-part> <tp:taxon-name-part taxon-name-part-type="species" reg="populnea">populnea</tp:taxon-name-part> <tp:taxon-name-part taxon-name-part-type="subspecies" reg="populnea">populnea</tp:taxon-name-part></tp:taxon-name></italic> is common in Fennoscandia, although less frequently found in Norway in the past. It was recorded from Northern Norway (<xref ref-type="bibr" rid="B95">Strand 1946</xref>, Bily and Mehl 1989, <xref ref-type="bibr" rid="B28">Ehnström and Holmer 2007</xref>). We have not seen any of these specimen(s) from Northern or Western Norway and consequently, we do not know the identity of the subspecies. Distribution patterns over the past 200 years in Sweden show stable populations in the southern provinces, with only a few records in the <!--PageBreak-->Northern provinces, mainly along the coast (<xref ref-type="bibr" rid="B53">Lindhe et al. 2010</xref>). Most records of the examined specimens of <italic><tp:taxon-name><tp:taxon-name-part taxon-name-part-type="genus" reg="Saperda">S.</tp:taxon-name-part> <tp:taxon-name-part taxon-name-part-type="species" reg="populnea">populnea</tp:taxon-name-part> <tp:taxon-name-part taxon-name-part-type="subspecies" reg="populnea">populnea</tp:taxon-name-part></tp:taxon-name></italic> from Fennoscandia are from coastal areas in southern Norway and Finland and numerous inland records from southern Sweden <!--PageBreak--><!--PageBreak-->and Finland. Only a few specimens have been recorded in inland, northern Sweden (Fig. <xref ref-type="fig" rid="F13">13</xref>).</p></tp:treatment-sec><tp:treatment-sec sec-type="biology" id="SECID0E43CI"><title>Biology.</title><p>Females form a “U-shaped mark” in the bark of <italic><tp:taxon-name><tp:taxon-name-part taxon-name-part-type="genus" reg="Populus">Populus</tp:taxon-name-part> <tp:taxon-name-part taxon-name-part-type="species" reg="tremula">tremula</tp:taxon-name-part></tp:taxon-name></italic>, on stems and branches 1–2 cm in diameter, forming a lid under which an egg is deposited. Usually, a single larva is tunnelling in the centre of the branch of living aspens, where the host tree responds by forming a more or less distinct gall (<xref ref-type="bibr" rid="B27">Ehnström and Axelsson 2002</xref>, <xref ref-type="bibr" rid="B53">Lindhe et al. 2010</xref>). An attack by female larvae often results in larger galls than those initiated by male larvae (Fig. <xref ref-type="fig" rid="F12">12c</xref>). Normally, only scattered attacks can be found in the same habitat with only one or two galls on the same stem or twig. Damages caused by mass attack of <italic><tp:taxon-name><tp:taxon-name-part taxon-name-part-type="genus" reg="Saperda">S.</tp:taxon-name-part> <tp:taxon-name-part taxon-name-part-type="species" reg="populnea">populnea</tp:taxon-name-part> <tp:taxon-name-part taxon-name-part-type="subspecies" reg="populnea">populnea</tp:taxon-name-part></tp:taxon-name></italic> have been observed in many European countries (e. g. <xref ref-type="bibr" rid="B88">Schwenke 1974</xref>) as well as in Asia (e.g. Cherpanov 1991). In Sweden, <italic><tp:taxon-name><tp:taxon-name-part taxon-name-part-type="genus" reg="Populus">Populus</tp:taxon-name-part></tp:taxon-name></italic> plantations have been severely damaged (<xref ref-type="bibr" rid="B27">Ehnström and Axelsson 2002</xref>). Today the species has become less abundant in Sweden. Only few and scattered records are known from northern Sweden (<xref ref-type="bibr" rid="B53">Lindhe et al. 2010</xref>). The development takes 2 years. The biology and larval morphology of <italic><tp:taxon-name><tp:taxon-name-part taxon-name-part-type="genus" reg="Saperda">S.</tp:taxon-name-part> <tp:taxon-name-part taxon-name-part-type="species" reg="populnea">populnea</tp:taxon-name-part></tp:taxon-name></italic> has been dealt with by many authors (e.g. <xref ref-type="bibr" rid="B25">Duffy 1953</xref>, <xref ref-type="bibr" rid="B22">Demelt 1966</xref>, <xref ref-type="bibr" rid="B88">Schwenke 1974</xref>, <xref ref-type="bibr" rid="B17">Cherepanov 1991</xref>, <xref ref-type="bibr" rid="B96">Švácha 2001</xref>, <xref ref-type="bibr" rid="B27">Ehnström and Axelsson 2002</xref>). We have included specimens of <italic><tp:taxon-name><tp:taxon-name-part taxon-name-part-type="genus" reg="Saperda">S.</tp:taxon-name-part> <tp:taxon-name-part taxon-name-part-type="species" reg="populnea">populnea</tp:taxon-name-part> <tp:taxon-name-part taxon-name-part-type="subspecies" reg="populnea">populnea</tp:taxon-name-part></tp:taxon-name></italic> from all Fennoscandian countries and as many northern records as possible (Fig. <xref ref-type="fig" rid="F13">13</xref>).</p></tp:treatment-sec><tp:treatment-sec sec-type="host" id="SECID0ESADI"><title>Host tree.</title><p>The preferred host tree is <italic><tp:taxon-name><tp:taxon-name-part taxon-name-part-type="genus" reg="Populus">Populus</tp:taxon-name-part> <tp:taxon-name-part taxon-name-part-type="species" reg="tremula">tremula</tp:taxon-name-part></tp:taxon-name></italic> as a number of authors have claimed (Tab. <xref ref-type="table" rid="T2">2</xref>). A total of 16 other <italic><tp:taxon-name><tp:taxon-name-part taxon-name-part-type="genus" reg="Populus">Populus</tp:taxon-name-part></tp:taxon-name></italic> species and hybrids are attacked in Europe and Asia (Tab. <xref ref-type="table" rid="T2">2</xref>). Many species of the genus <italic><tp:taxon-name><tp:taxon-name-part taxon-name-part-type="genus" reg="Salix">Salix</tp:taxon-name-part></tp:taxon-name></italic> are also reported to be attacked (Tab. <xref ref-type="table" rid="T2">2</xref>). Amongst the specimens included in the present study, the majority was reared from <italic><tp:taxon-name><tp:taxon-name-part taxon-name-part-type="genus" reg="Populus">Populus</tp:taxon-name-part> <tp:taxon-name-part taxon-name-part-type="species" reg="tremula">tremula</tp:taxon-name-part></tp:taxon-name></italic>, while only a few specimens were reared from <italic><tp:taxon-name><tp:taxon-name-part taxon-name-part-type="genus" reg="Salix">Salix</tp:taxon-name-part> <tp:taxon-name-part taxon-name-part-type="species" reg="caprea">caprea</tp:taxon-name-part></tp:taxon-name></italic> L. and <italic><tp:taxon-name><tp:taxon-name-part taxon-name-part-type="genus" reg="Saperda">S.</tp:taxon-name-part> <tp:taxon-name-part taxon-name-part-type="species" reg="cinerea">cinerea</tp:taxon-name-part></tp:taxon-name></italic> L. <italic><tp:taxon-name><tp:taxon-name-part taxon-name-part-type="genus" reg="Saperda">S.</tp:taxon-name-part> <tp:taxon-name-part taxon-name-part-type="species" reg="populnea">populnea</tp:taxon-name-part> <tp:taxon-name-part taxon-name-part-type="subspecies" reg="populnea">populnea</tp:taxon-name-part></tp:taxon-name></italic> is also known to attack living branches and narrow stems of other trees and shrubs in Europe e.g. <italic><tp:taxon-name><tp:taxon-name-part taxon-name-part-type="genus" reg="Corylus">Corylus</tp:taxon-name-part></tp:taxon-name></italic> spp. (<xref ref-type="bibr" rid="B5">Bense 1995</xref>) and <italic><tp:taxon-name><tp:taxon-name-part taxon-name-part-type="genus" reg="Betula">Betula</tp:taxon-name-part></tp:taxon-name></italic> sp. (<xref ref-type="bibr" rid="B98">Vives 2000</xref>, <xref ref-type="bibr" rid="B85">Sama 2002</xref>), although <italic><tp:taxon-name><tp:taxon-name-part taxon-name-part-type="genus" reg="Betula">Betula</tp:taxon-name-part></tp:taxon-name></italic> spp. has not been recorded as a host tree in any of the Nordic countries. We, therefore, question the validity of <italic><tp:taxon-name><tp:taxon-name-part taxon-name-part-type="genus" reg="Betula">Betula</tp:taxon-name-part></tp:taxon-name></italic> sp. as a host tree. <xref ref-type="bibr" rid="B41">Hua (2002)</xref> and <xref ref-type="bibr" rid="B15">CABI (2012)</xref> mentioned <italic><tp:taxon-name><tp:taxon-name-part taxon-name-part-type="genus" reg="Quercus">Quercus</tp:taxon-name-part> <tp:taxon-name-part taxon-name-part-type="species" reg="glauca">glauca</tp:taxon-name-part></tp:taxon-name></italic> Thunb. (apart from five species of <italic><tp:taxon-name><tp:taxon-name-part taxon-name-part-type="genus" reg="Populus">Populus</tp:taxon-name-part></tp:taxon-name></italic>) as a host tree in China. <italic><tp:taxon-name><tp:taxon-name-part taxon-name-part-type="genus" reg="Saperda">S.</tp:taxon-name-part> <tp:taxon-name-part taxon-name-part-type="species" reg="populnea">populnea</tp:taxon-name-part> <tp:taxon-name-part taxon-name-part-type="subspecies" reg="populnea">populnea</tp:taxon-name-part></tp:taxon-name></italic> has also been reared from stems of coppiced hedgerow ash (<italic><tp:taxon-name><tp:taxon-name-part taxon-name-part-type="genus" reg="Fraxinus">Fraxinus</tp:taxon-name-part> <tp:taxon-name-part taxon-name-part-type="species" reg="excelsior">excelsior</tp:taxon-name-part></tp:taxon-name></italic> L.) in the UK (<xref ref-type="bibr" rid="B1">Allen 1979</xref>) (Tab. <xref ref-type="table" rid="T2">2</xref>).</p><table-wrap id="T2" position="float" orientation="portrait"><label>Table 2.</label><caption><p>Host tree species of <italic><tp:taxon-name><tp:taxon-name-part taxon-name-part-type="genus" reg="Saperda">Saperda</tp:taxon-name-part> <tp:taxon-name-part taxon-name-part-type="species" reg="populnea">populnea</tp:taxon-name-part> <tp:taxon-name-part taxon-name-part-type="subspecies" reg="populnea">populnea</tp:taxon-name-part></tp:taxon-name></italic> (Linnaeus, 1758) based on data from literature.</p></caption><table id="TID0EF5AG" rules="all"><tbody><tr><th rowspan="1" colspan="1">Host tree species</th><th rowspan="1" colspan="1">Reference</th></tr><tr><td rowspan="1" colspan="1">
                      <italic><tp:taxon-name><tp:taxon-name-part taxon-name-part-type="genus" reg="Populus">Populus</tp:taxon-name-part> <tp:taxon-name-part taxon-name-part-type="species" reg="tremulae">tremulae</tp:taxon-name-part></tp:taxon-name></italic> L.</td><td rowspan="1" colspan="1">
                      <xref ref-type="bibr" rid="B3">Aurivillius 1917</xref>, <xref ref-type="bibr" rid="B95">Strand 1946</xref>, <xref ref-type="bibr" rid="B40">Horion 1974</xref>, <xref ref-type="bibr" rid="B88">Schwenke 1974</xref>, <xref ref-type="bibr" rid="B9">Bílý and Mehl 1989</xref>, <xref ref-type="bibr" rid="B14">Burakowski et al. 1989</xref>, <xref ref-type="bibr" rid="B17">Cherepanov 1991</xref>, <xref ref-type="bibr" rid="B5">Bense 1995</xref>, Slama 1998, <xref ref-type="bibr" rid="B98">Vives 2000</xref>, <xref ref-type="bibr" rid="B27">Ehnström and Axelsson 2002</xref>, <xref ref-type="bibr" rid="B39">Heliövaara et al. 2004</xref>, <xref ref-type="bibr" rid="B10">Böhme 2005</xref>, <xref ref-type="bibr" rid="B28">Ehnström and Holmer 2007</xref>, <xref ref-type="bibr" rid="B53">Lindhe et al. 2010</xref>, <xref ref-type="bibr" rid="B6">Berger 2012</xref>, <xref ref-type="bibr" rid="B15">CABI 2012</xref></td></tr><tr><td rowspan="1" colspan="1">
                      <italic><tp:taxon-name><tp:taxon-name-part taxon-name-part-type="genus" reg="Populus">Populus</tp:taxon-name-part></tp:taxon-name></italic> spp.</td><td rowspan="1" colspan="1">
                      <xref ref-type="bibr" rid="B22">Demelt 1966</xref>, <xref ref-type="bibr" rid="B88">Schwenke 1974</xref>, <xref ref-type="bibr" rid="B40">Horion 1974</xref>, <xref ref-type="bibr" rid="B14">Burakowski et al. 1989</xref>, <xref ref-type="bibr" rid="B17">Cherepanov 1991</xref> <xref ref-type="bibr" rid="B9">Bílý and Mehl 1989</xref>, <xref ref-type="bibr" rid="B5">Bense 1995</xref>, Slama 1998, <xref ref-type="bibr" rid="B85">Sama 2002</xref>, <xref ref-type="bibr" rid="B27">Ehnström and Axelsson 2002</xref>, <xref ref-type="bibr" rid="B28">Ehnström and Holmer 2007</xref></td></tr><tr><td rowspan="1" colspan="1">
                      <italic><tp:taxon-name><tp:taxon-name-part taxon-name-part-type="genus" reg="Populus">P.</tp:taxon-name-part> <tp:taxon-name-part taxon-name-part-type="species" reg="nigra">nigra</tp:taxon-name-part></tp:taxon-name></italic> L.</td><td rowspan="1" colspan="1">
                      <xref ref-type="bibr" rid="B98">Vives 2000</xref>, <xref ref-type="bibr" rid="B6">Berger 2012</xref>, <xref ref-type="bibr" rid="B15">CABI 2012</xref></td></tr><tr><td rowspan="1" colspan="1">
                      <tp:taxon-name><tp:taxon-name-part taxon-name-part-type="genus" reg="Populus">P.</tp:taxon-name-part> <tp:taxon-name-part taxon-name-part-type="species" reg="nigra">nigra</tp:taxon-name-part> <tp:taxon-name-part taxon-name-part-type="infraspecific-rank">var.</tp:taxon-name-part> <tp:taxon-name-part taxon-name-part-type="variety" reg="thevestina">thevestina</tp:taxon-name-part></tp:taxon-name></td><td rowspan="1" colspan="1">
                      <xref ref-type="bibr" rid="B42">Hua et al. 2009</xref>
                    </td></tr><tr><td rowspan="1" colspan="1">
                      <tp:taxon-name><tp:taxon-name-part taxon-name-part-type="genus" reg="Populus">P.</tp:taxon-name-part> <tp:taxon-name-part taxon-name-part-type="species" reg="nigra">nigra</tp:taxon-name-part> <tp:taxon-name-part taxon-name-part-type="infraspecific-rank">var.</tp:taxon-name-part> <tp:taxon-name-part taxon-name-part-type="variety" reg="italica">italica</tp:taxon-name-part></tp:taxon-name></td><td rowspan="1" colspan="1">
                      <xref ref-type="bibr" rid="B15">CABI 2012</xref>
                    </td></tr><tr><td rowspan="1" colspan="1">
                      <italic><tp:taxon-name><tp:taxon-name-part taxon-name-part-type="genus" reg="Populus">P.</tp:taxon-name-part> <tp:taxon-name-part taxon-name-part-type="species" reg="alba">alba</tp:taxon-name-part></tp:taxon-name></italic> L.</td><td rowspan="1" colspan="1">
                      <xref ref-type="bibr" rid="B98">Vives 2000</xref>, <xref ref-type="bibr" rid="B42">Hua et al. 2009</xref>, <xref ref-type="bibr" rid="B6">Berger 2012</xref>, <xref ref-type="bibr" rid="B15">Cabi 2012</xref></td></tr><tr><td rowspan="1" colspan="1">
                      <italic><tp:taxon-name><tp:taxon-name-part taxon-name-part-type="genus" reg="Populus">P.</tp:taxon-name-part> <tp:taxon-name-part taxon-name-part-type="species" reg="canadensis">canadensis</tp:taxon-name-part></tp:taxon-name></italic> Moench</td><td rowspan="1" colspan="1">
                      <xref ref-type="bibr" rid="B41">Hua 2002</xref>, <xref ref-type="bibr" rid="B42">Hua et al. 2009</xref>, <xref ref-type="bibr" rid="B15">CABI 2012</xref></td></tr><tr><td rowspan="1" colspan="1">
                      <italic><tp:taxon-name><tp:taxon-name-part taxon-name-part-type="genus" reg="Populus">P.</tp:taxon-name-part> <tp:taxon-name-part taxon-name-part-type="species" reg="cahtayana">cahtayana</tp:taxon-name-part></tp:taxon-name></italic> Redh.</td><td rowspan="1" colspan="1">
                      <xref ref-type="bibr" rid="B41">Hua 2002</xref>, <xref ref-type="bibr" rid="B42">Hua et al. 2009</xref></td></tr><tr><td rowspan="1" colspan="1">
                      <italic><tp:taxon-name><tp:taxon-name-part taxon-name-part-type="genus" reg="Populus">P.</tp:taxon-name-part> <tp:taxon-name-part taxon-name-part-type="species" reg="simonii">simonii</tp:taxon-name-part></tp:taxon-name></italic> Carr.</td><td rowspan="1" colspan="1">
                      <xref ref-type="bibr" rid="B41">Hua 2002</xref>, <xref ref-type="bibr" rid="B42">Hua et al. 2009</xref>, <xref ref-type="bibr" rid="B15">CABI 2012</xref></td></tr><tr><td rowspan="1" colspan="1">
                      <italic><tp:taxon-name><tp:taxon-name-part taxon-name-part-type="genus" reg="Populus">P.</tp:taxon-name-part> <tp:taxon-name-part taxon-name-part-type="species" reg="pseudosimonii">pseudosimonii</tp:taxon-name-part></tp:taxon-name></italic> Kitag.</td><td rowspan="1" colspan="1">
                      <xref ref-type="bibr" rid="B15">CABI 2012</xref>
                    </td></tr><tr><td rowspan="1" colspan="1">
                      <italic><tp:taxon-name><tp:taxon-name-part taxon-name-part-type="genus" reg="Populus">P.</tp:taxon-name-part> <tp:taxon-name-part taxon-name-part-type="species" reg="davidiana">davidiana</tp:taxon-name-part></tp:taxon-name></italic> Dode.</td><td rowspan="1" colspan="1">
                      <xref ref-type="bibr" rid="B41">Hua 2002</xref>, <xref ref-type="bibr" rid="B42">Hua et al. 2009</xref></td></tr><tr><td rowspan="1" colspan="1">
                      <italic><tp:taxon-name><tp:taxon-name-part taxon-name-part-type="genus" reg="Populus">P.</tp:taxon-name-part> <tp:taxon-name-part taxon-name-part-type="species" reg="tomentosa">tomentosa</tp:taxon-name-part></tp:taxon-name></italic> Carr.</td><td rowspan="1" colspan="1">
                      <xref ref-type="bibr" rid="B42">Hua et al. 2009</xref>, <xref ref-type="bibr" rid="B15">CABI 2012</xref></td></tr><tr><td rowspan="1" colspan="1">
                      <italic><tp:taxon-name><tp:taxon-name-part taxon-name-part-type="genus" reg="Populus">P.</tp:taxon-name-part> <tp:taxon-name-part taxon-name-part-type="species" reg="xiaozhuanica">xiaozhuanica</tp:taxon-name-part></tp:taxon-name></italic> W.Y.Hsu &amp; Liang</td><td rowspan="1" colspan="1">
                      <xref ref-type="bibr" rid="B15">CABI 2012</xref>
                    </td></tr><tr><td rowspan="1" colspan="1">
                      <italic><tp:taxon-name><tp:taxon-name-part taxon-name-part-type="genus" reg="Populus">P.</tp:taxon-name-part> <tp:taxon-name-part taxon-name-part-type="species" reg="nigra">nigra</tp:taxon-name-part></tp:taxon-name></italic> x <italic><tp:taxon-name><tp:taxon-name-part taxon-name-part-type="genus" reg="Populus">P.</tp:taxon-name-part> <tp:taxon-name-part taxon-name-part-type="species" reg="deltoides">deltoides</tp:taxon-name-part></tp:taxon-name></italic> (Canadian poplar)</td><td rowspan="1" colspan="1">
                      <xref ref-type="bibr" rid="B88">Schwenke 1974</xref>
                    </td></tr><tr><td rowspan="1" colspan="1">
                      <italic><tp:taxon-name><tp:taxon-name-part taxon-name-part-type="genus" reg="Populus">Populus</tp:taxon-name-part></tp:taxon-name></italic> x <italic>wettsteinii</italic> (Hybrid aspen)</td><td rowspan="1" colspan="1">
                      <xref ref-type="bibr" rid="B28">Ehnström and Holmer 2007</xref>
                    </td></tr><tr><td rowspan="1" colspan="1">
                      <italic><tp:taxon-name><tp:taxon-name-part taxon-name-part-type="genus" reg="Populus">Populus</tp:taxon-name-part></tp:taxon-name></italic> x <italic>euramericana</italic></td><td rowspan="1" colspan="1">
                      <xref ref-type="bibr" rid="B15">CABI 2012</xref>
                    </td></tr><tr><td rowspan="1" colspan="1">
                      <italic><tp:taxon-name><tp:taxon-name-part taxon-name-part-type="genus" reg="Populus">P.</tp:taxon-name-part> <tp:taxon-name-part taxon-name-part-type="species" reg="tremula">tremula</tp:taxon-name-part></tp:taxon-name></italic> x <italic><tp:taxon-name><tp:taxon-name-part taxon-name-part-type="genus" reg="Populus">P.</tp:taxon-name-part> <tp:taxon-name-part taxon-name-part-type="species" reg="tremuloides">tremuloides</tp:taxon-name-part></tp:taxon-name></italic></td><td rowspan="1" colspan="1">
                      <xref ref-type="bibr" rid="B59">Löyttyniemi 1972</xref>
                    </td></tr><tr><td rowspan="1" colspan="1">
                      <italic><tp:taxon-name><tp:taxon-name-part taxon-name-part-type="genus" reg="Populus">P.</tp:taxon-name-part> <tp:taxon-name-part taxon-name-part-type="species" reg="alba">alba</tp:taxon-name-part></tp:taxon-name></italic> x glandulosa</td><td rowspan="1" colspan="1">
                      <xref ref-type="bibr" rid="B70">Park and Kim 1986</xref>, <xref ref-type="bibr" rid="B15">CABI 2012</xref></td></tr><tr><td rowspan="1" colspan="1">
                      <italic><tp:taxon-name><tp:taxon-name-part taxon-name-part-type="genus" reg="Salix">Salix</tp:taxon-name-part></tp:taxon-name></italic> spp.</td><td rowspan="1" colspan="1">
                      <xref ref-type="bibr" rid="B22">Demelt 1966</xref>, <xref ref-type="bibr" rid="B17">Cherepanov 1991</xref>, <xref ref-type="bibr" rid="B95">Strand 1946</xref>, <xref ref-type="bibr" rid="B40">Horion 1974</xref>, <xref ref-type="bibr" rid="B88">Schwenke 1974</xref>, <xref ref-type="bibr" rid="B14">Burakowski et al. 1989</xref>, <xref ref-type="bibr" rid="B5">Bense 1995</xref>, <xref ref-type="bibr" rid="B98">Vives 2000</xref>, <xref ref-type="bibr" rid="B85">Sama 2002</xref>, <xref ref-type="bibr" rid="B27">Ehnström and Axelsson 2002</xref>, <xref ref-type="bibr" rid="B39">Heliövaara et al. 2004</xref>, <xref ref-type="bibr" rid="B28">Ehnström and Holmer 2007</xref>, <xref ref-type="bibr" rid="B53">Lindhe et al. 2010</xref>,</td></tr><tr><td rowspan="1" colspan="1">
                      <italic><tp:taxon-name><tp:taxon-name-part taxon-name-part-type="genus" reg="Salix">S.</tp:taxon-name-part> <tp:taxon-name-part taxon-name-part-type="species" reg="caprea">caprea</tp:taxon-name-part></tp:taxon-name></italic> L.</td><td rowspan="1" colspan="1">
                      <xref ref-type="bibr" rid="B14">Burakowski et al. 1989</xref>, Slama 1998, <xref ref-type="bibr" rid="B39">Heliövaara et al. 2004</xref>, <xref ref-type="bibr" rid="B42">Hua et al. 2009</xref>, <xref ref-type="bibr" rid="B6">Berger 2012</xref></td></tr><tr><td rowspan="1" colspan="1">
                      <italic><tp:taxon-name><tp:taxon-name-part taxon-name-part-type="genus" reg="Salix">S.</tp:taxon-name-part> <tp:taxon-name-part taxon-name-part-type="species" reg="phylicifolia">phylicifolia</tp:taxon-name-part></tp:taxon-name></italic> L.</td><td rowspan="1" colspan="1">
                      <xref ref-type="bibr" rid="B39">Heliövaara et al. 2004</xref>
                    </td></tr><tr><td rowspan="1" colspan="1">
                      <italic><tp:taxon-name><tp:taxon-name-part taxon-name-part-type="genus" reg="Saperda">S.</tp:taxon-name-part> <tp:taxon-name-part taxon-name-part-type="species" reg="alba">alba</tp:taxon-name-part></tp:taxon-name></italic> L.</td><td rowspan="1" colspan="1">
                      <xref ref-type="bibr" rid="B42">Hua et al. 2009</xref>
                    </td></tr><tr><td rowspan="1" colspan="1">
                      <italic><tp:taxon-name><tp:taxon-name-part taxon-name-part-type="genus" reg="Saperda">S.</tp:taxon-name-part> <tp:taxon-name-part taxon-name-part-type="species" reg="cinerea">cinerea</tp:taxon-name-part></tp:taxon-name></italic> L.
                    </td><td rowspan="1" colspan="1">
                      <xref ref-type="bibr" rid="B14">Burakowski et al. 1989</xref>
                    </td></tr><tr><td rowspan="1" colspan="1">
                      <italic><tp:taxon-name><tp:taxon-name-part taxon-name-part-type="genus" reg="Salix">S.</tp:taxon-name-part> <tp:taxon-name-part taxon-name-part-type="species" reg="viminalis">viminalis</tp:taxon-name-part></tp:taxon-name></italic> L.</td><td rowspan="1" colspan="1">
                      <xref ref-type="bibr" rid="B14">Burakowski et al. 1989</xref>, <xref ref-type="bibr" rid="B42">Hua et al. 2009</xref></td></tr><tr><td rowspan="1" colspan="1">
                      <italic><tp:taxon-name><tp:taxon-name-part taxon-name-part-type="genus" reg="Fraxinus">Fraxinus</tp:taxon-name-part> <tp:taxon-name-part taxon-name-part-type="species" reg="excelsior">excelsior</tp:taxon-name-part></tp:taxon-name></italic> L.</td><td rowspan="1" colspan="1">
                      <xref ref-type="bibr" rid="B1">Allen 1979</xref>, <xref ref-type="bibr" rid="B15">CABI 2012</xref></td></tr><tr><td rowspan="1" colspan="1">
                      <italic><tp:taxon-name><tp:taxon-name-part taxon-name-part-type="genus" reg="Bischofia">Bischofia</tp:taxon-name-part> <tp:taxon-name-part taxon-name-part-type="species" reg="javanica">javanica</tp:taxon-name-part></tp:taxon-name></italic> Blume</td><td rowspan="1" colspan="1">
                      <xref ref-type="bibr" rid="B15">CABI 2012</xref>
                    </td></tr><tr><td rowspan="1" colspan="1">
                      <italic><tp:taxon-name><tp:taxon-name-part taxon-name-part-type="genus" reg="Corylus">Corylus</tp:taxon-name-part></tp:taxon-name></italic> sp.</td><td rowspan="1" colspan="1">
                      <xref ref-type="bibr" rid="B84">Sama 1988</xref>, <xref ref-type="bibr" rid="B5">Bense 1995</xref></td></tr><tr><td rowspan="1" colspan="1">
                      <italic><tp:taxon-name><tp:taxon-name-part taxon-name-part-type="genus" reg="Betula">Betula</tp:taxon-name-part></tp:taxon-name></italic> sp.</td><td rowspan="1" colspan="1">
                      <xref ref-type="bibr" rid="B98">Vives 2000</xref>, <xref ref-type="bibr" rid="B85">Sama 2002</xref></td></tr><tr><td rowspan="1" colspan="1">
                      <italic><tp:taxon-name><tp:taxon-name-part taxon-name-part-type="genus" reg="Quercus">Quercus</tp:taxon-name-part> <tp:taxon-name-part taxon-name-part-type="species" reg="glauca">glauca</tp:taxon-name-part></tp:taxon-name></italic> Thunb.</td><td rowspan="1" colspan="1">
                      <xref ref-type="bibr" rid="B41">Hua 2002</xref>, <xref ref-type="bibr" rid="B15">CABI 2012</xref></td></tr></tbody></table></table-wrap></tp:treatment-sec><tp:treatment-sec><!--Section generated to contain objects referenced in tp:taxon-treatment.--><fig id="F8" position="float" orientation="portrait"><label>Figure 8.</label><caption><p>Habitus (lateral view). <bold>a</bold> <italic><tp:taxon-name><tp:taxon-name-part taxon-name-part-type="genus" reg="Saperda">Saperda</tp:taxon-name-part> <tp:taxon-name-part taxon-name-part-type="species" reg="populnea">populnea</tp:taxon-name-part> <tp:taxon-name-part taxon-name-part-type="subspecies" reg="populnea">populnea</tp:taxon-name-part></tp:taxon-name></italic> (Linnaus, 1758), Stockholm, Nacka (Södermanland), Sweden (photo: Karsten Sund) <bold>b</bold> <italic><tp:taxon-name><tp:taxon-name-part taxon-name-part-type="genus" reg="Saperda">S.</tp:taxon-name-part> <tp:taxon-name-part taxon-name-part-type="species" reg="populnea">populnea</tp:taxon-name-part> <tp:taxon-name-part taxon-name-part-type="subspecies" reg="lapponica">lapponica</tp:taxon-name-part></tp:taxon-name></italic> ssp. n., Kiruna (Lappland), Sweden (photo: Karsten Sund).</p></caption><graphic xmlns:xlink="http://www.w3.org/1999/xlink" xlink:href="zookeys-691-103-g008.jpg" position="float" orientation="portrait" xlink:type="simple" id="oo_150725.jpg"/></fig><fig id="F9" position="float" orientation="portrait"><label>Figure 9.</label><caption><p>Frons. <bold>a</bold> ♀ <italic><tp:taxon-name><tp:taxon-name-part taxon-name-part-type="genus" reg="Saperda">Saperda</tp:taxon-name-part> <tp:taxon-name-part taxon-name-part-type="species" reg="populnea">populnea</tp:taxon-name-part> <tp:taxon-name-part taxon-name-part-type="subspecies" reg="populnea">populnea</tp:taxon-name-part></tp:taxon-name></italic> (Linnaeus, 1758), Knutby (Uppland), Sweden <bold>b</bold> ♀ <italic><tp:taxon-name><tp:taxon-name-part taxon-name-part-type="genus" reg="Saperda">S.</tp:taxon-name-part> <tp:taxon-name-part taxon-name-part-type="species" reg="populnea">populnea</tp:taxon-name-part> <tp:taxon-name-part taxon-name-part-type="subspecies" reg="lapponica">lapponica</tp:taxon-name-part></tp:taxon-name></italic> ssp. n., Kiruna (Lappland), Sweden.</p></caption><graphic xmlns:xlink="http://www.w3.org/1999/xlink" xlink:href="zookeys-691-103-g009.jpg" position="float" orientation="portrait" xlink:type="simple" id="oo_150726.jpg"/></fig><fig id="F10" position="float" orientation="portrait"><label>Figure 10.</label><caption><p>Aedeagi (<bold>a–d</bold> dorsal view <bold>e–f</bold> lateral view), parameres with median lobes (<bold>g–j</bold> dorsal view <bold>k–l</bold> lateral view), sclerite inside internal sac (<bold>m–n</bold>) and tergite VIII in males (<bold>o–q</bold>). <bold>a</bold> <italic><tp:taxon-name><tp:taxon-name-part taxon-name-part-type="genus" reg="Saperda">Saperda</tp:taxon-name-part> <tp:taxon-name-part taxon-name-part-type="species" reg="populnea">populnea</tp:taxon-name-part> <tp:taxon-name-part taxon-name-part-type="subspecies" reg="populnea">populnea</tp:taxon-name-part></tp:taxon-name></italic> (Linnaeus, 1758), Joensuu, Finland <bold>b</bold> <italic><tp:taxon-name><tp:taxon-name-part taxon-name-part-type="genus" reg="Saperda">S.</tp:taxon-name-part> <tp:taxon-name-part taxon-name-part-type="species" reg="populnea">populnea</tp:taxon-name-part> <tp:taxon-name-part taxon-name-part-type="subspecies" reg="populnea">populnea</tp:taxon-name-part></tp:taxon-name></italic>, Umeå (Västerbotten), Sweden <bold>c</bold> <italic><tp:taxon-name><tp:taxon-name-part taxon-name-part-type="genus" reg="Saperda">S.</tp:taxon-name-part> <tp:taxon-name-part taxon-name-part-type="species" reg="populnea">populnea</tp:taxon-name-part> <tp:taxon-name-part taxon-name-part-type="subspecies" reg="lapponica">lapponica</tp:taxon-name-part></tp:taxon-name></italic> ssp. n., Ljørdalen, Norway <bold>d</bold> Soppero (Lappland), Sweden <bold>e</bold> <italic><tp:taxon-name><tp:taxon-name-part taxon-name-part-type="genus" reg="Saperda">S.</tp:taxon-name-part> <tp:taxon-name-part taxon-name-part-type="species" reg="populnea">populnea</tp:taxon-name-part> <tp:taxon-name-part taxon-name-part-type="subspecies" reg="populnea">populnea</tp:taxon-name-part></tp:taxon-name></italic> Joensuu, Finland <bold>f</bold> <italic><tp:taxon-name><tp:taxon-name-part taxon-name-part-type="genus" reg="Saperda">S.</tp:taxon-name-part> <tp:taxon-name-part taxon-name-part-type="species" reg="populnea">populnea</tp:taxon-name-part> <tp:taxon-name-part taxon-name-part-type="subspecies" reg="lapponica">lapponica</tp:taxon-name-part></tp:taxon-name></italic> ssp. n., Silkimuotka, Finland <bold>g</bold> <italic><tp:taxon-name><tp:taxon-name-part taxon-name-part-type="genus" reg="Saperda">Saperda</tp:taxon-name-part> <tp:taxon-name-part taxon-name-part-type="species" reg="populnea">populnea</tp:taxon-name-part> <tp:taxon-name-part taxon-name-part-type="subspecies" reg="populnea">populnea</tp:taxon-name-part></tp:taxon-name></italic> (Linnaeus, 1758), Släp (Halland), Sweden <bold>h</bold> <italic><tp:taxon-name><tp:taxon-name-part taxon-name-part-type="genus" reg="Saperda">S.</tp:taxon-name-part> <tp:taxon-name-part taxon-name-part-type="species" reg="populnea">populnea</tp:taxon-name-part> <tp:taxon-name-part taxon-name-part-type="subspecies" reg="populnea">populnea</tp:taxon-name-part></tp:taxon-name></italic>, Sillre (Medelpad), Sweden <bold>i</bold> <italic><tp:taxon-name><tp:taxon-name-part taxon-name-part-type="genus" reg="Saperda">S.</tp:taxon-name-part> <tp:taxon-name-part taxon-name-part-type="species" reg="populnea">populnea</tp:taxon-name-part> <tp:taxon-name-part taxon-name-part-type="subspecies" reg="lapponica">lapponica</tp:taxon-name-part></tp:taxon-name></italic> ssp. n., Ljørdalen, Norway <bold>j</bold> <italic><tp:taxon-name><tp:taxon-name-part taxon-name-part-type="genus" reg="Saperda">S.</tp:taxon-name-part> <tp:taxon-name-part taxon-name-part-type="species" reg="populnea">populnea</tp:taxon-name-part> <tp:taxon-name-part taxon-name-part-type="subspecies" reg="lapponica">lapponica</tp:taxon-name-part></tp:taxon-name></italic> ssp. n., Kittelfjäll (Västerbotten), Sweden; k: <italic><tp:taxon-name><tp:taxon-name-part taxon-name-part-type="genus" reg="Saperda">S.</tp:taxon-name-part> <tp:taxon-name-part taxon-name-part-type="species" reg="populnea">populnea</tp:taxon-name-part> <tp:taxon-name-part taxon-name-part-type="subspecies" reg="populnea">populnea</tp:taxon-name-part></tp:taxon-name></italic>, Uppsala (Uppland) <bold>l</bold> <italic><tp:taxon-name><tp:taxon-name-part taxon-name-part-type="genus" reg="Saperda">S.</tp:taxon-name-part> <tp:taxon-name-part taxon-name-part-type="species" reg="populnea">populnea</tp:taxon-name-part> <tp:taxon-name-part taxon-name-part-type="subspecies" reg="lapponica">lapponica</tp:taxon-name-part></tp:taxon-name></italic> ssp. n., Enontekiö, Finland <bold>m</bold> <italic><tp:taxon-name><tp:taxon-name-part taxon-name-part-type="genus" reg="Saperda">Saperda</tp:taxon-name-part> <tp:taxon-name-part taxon-name-part-type="species" reg="populnea">populnea</tp:taxon-name-part> <tp:taxon-name-part taxon-name-part-type="subspecies" reg="populnea">populnea</tp:taxon-name-part></tp:taxon-name></italic> (Linnaeus, 1758), Uppsala, Sweden <bold>n</bold> <italic><tp:taxon-name><tp:taxon-name-part taxon-name-part-type="genus" reg="Saperda">S.</tp:taxon-name-part> <tp:taxon-name-part taxon-name-part-type="species" reg="populnea">populnea</tp:taxon-name-part> <tp:taxon-name-part taxon-name-part-type="subspecies" reg="lapponica">lapponica</tp:taxon-name-part></tp:taxon-name></italic> ssp. n., Kiruna, Sweden <bold>o</bold> <italic><tp:taxon-name><tp:taxon-name-part taxon-name-part-type="genus" reg="Saperda">Saperda</tp:taxon-name-part> <tp:taxon-name-part taxon-name-part-type="species" reg="populnea">populnea</tp:taxon-name-part> <tp:taxon-name-part taxon-name-part-type="subspecies" reg="populnea">populnea</tp:taxon-name-part></tp:taxon-name></italic> (Linnaeus, 1758), Uppsala, Sweden <bold>p</bold> <italic><tp:taxon-name><tp:taxon-name-part taxon-name-part-type="genus" reg="Saperda">S.</tp:taxon-name-part> <tp:taxon-name-part taxon-name-part-type="species" reg="populnea">populnea</tp:taxon-name-part> <tp:taxon-name-part taxon-name-part-type="subspecies" reg="lapponica">lapponica</tp:taxon-name-part></tp:taxon-name></italic> ssp. n., Trysil: Ljørdalen, Norway <bold>q</bold> <italic><tp:taxon-name><tp:taxon-name-part taxon-name-part-type="genus" reg="Saperda">S.</tp:taxon-name-part> <tp:taxon-name-part taxon-name-part-type="species" reg="populnea">populnea</tp:taxon-name-part> <tp:taxon-name-part taxon-name-part-type="subspecies" reg="lapponica">lapponica</tp:taxon-name-part></tp:taxon-name></italic> ssp. n., Kiruna, Sweden.</p></caption><graphic xmlns:xlink="http://www.w3.org/1999/xlink" xlink:href="zookeys-691-103-g010.jpg" position="float" orientation="portrait" xlink:type="simple" id="oo_150727.jpg"/></fig><fig id="F11" position="float" orientation="portrait"><label>Figure 11.</label><caption><p>Hind wings. <bold>a</bold> ♀ <italic><tp:taxon-name><tp:taxon-name-part taxon-name-part-type="genus" reg="Saperda">Saperda</tp:taxon-name-part> <tp:taxon-name-part taxon-name-part-type="species" reg="populnea">populnea</tp:taxon-name-part> <tp:taxon-name-part taxon-name-part-type="subspecies" reg="populnea">populnea</tp:taxon-name-part></tp:taxon-name></italic> (Linnaeus, 1758) reared from <italic><tp:taxon-name><tp:taxon-name-part taxon-name-part-type="genus" reg="Populus">Populus</tp:taxon-name-part> <tp:taxon-name-part taxon-name-part-type="species" reg="tremula">tremula</tp:taxon-name-part></tp:taxon-name></italic> L., Uppland, Knivsta, Sweden. <bold>A</bold> AP vein <bold>B</bold> AA vein <bold>C</bold> CuA vein <bold>D</bold> AA3+4 vein <bold>E</bold> CuA3+4 vein <bold>F</bold> Mp4 vein <bold>G</bold> Mp3 vein <bold>H</bold> medial spur vein <bold>I</bold> RA vein <bold>J</bold> MP vein <bold>K</bold> radial cell <bold>L</bold> RP-MP vein <bold>b</bold> ♀ <italic><tp:taxon-name><tp:taxon-name-part taxon-name-part-type="genus" reg="Saperda">Saperda</tp:taxon-name-part> <tp:taxon-name-part taxon-name-part-type="species" reg="populnea">populnea</tp:taxon-name-part> <tp:taxon-name-part taxon-name-part-type="subspecies" reg="lapponica">lapponica</tp:taxon-name-part></tp:taxon-name></italic> ssp. n. reared from <italic><tp:taxon-name><tp:taxon-name-part taxon-name-part-type="genus" reg="Salix">Salix</tp:taxon-name-part> <tp:taxon-name-part taxon-name-part-type="species" reg="lapponum">lapponum</tp:taxon-name-part></tp:taxon-name></italic> L., Trysil: Ljørdalen Norway <bold>c</bold> ♀ <italic><tp:taxon-name><tp:taxon-name-part taxon-name-part-type="genus" reg="Saperda">Saperda</tp:taxon-name-part> <tp:taxon-name-part taxon-name-part-type="species" reg="populnea">populnea</tp:taxon-name-part> <tp:taxon-name-part taxon-name-part-type="subspecies" reg="lapponica">lapponica</tp:taxon-name-part></tp:taxon-name></italic> ssp. n. reared from <italic><tp:taxon-name><tp:taxon-name-part taxon-name-part-type="genus" reg="Salix">Salix</tp:taxon-name-part> <tp:taxon-name-part taxon-name-part-type="species" reg="lapponum">lapponum</tp:taxon-name-part></tp:taxon-name></italic> L., Luleå Lappmark, Gallugas 20 km W. Kiruna, Sweden. Scale bar 10 mm.</p></caption><graphic xmlns:xlink="http://www.w3.org/1999/xlink" xlink:href="zookeys-691-103-g011.jpg" position="float" orientation="portrait" xlink:type="simple" id="oo_150728.jpg"/></fig><fig id="F12" position="float" orientation="portrait"><label>Figure 12.</label><caption><p>Host tree attacks. <bold>a</bold> extensive attacks of <italic><tp:taxon-name><tp:taxon-name-part taxon-name-part-type="genus" reg="Saperda">Saperda</tp:taxon-name-part> <tp:taxon-name-part taxon-name-part-type="species" reg="populnea">populnea</tp:taxon-name-part> <tp:taxon-name-part taxon-name-part-type="subspecies" reg="lapponica">lapponica</tp:taxon-name-part></tp:taxon-name></italic> ssp. n., on the entire stem and branches of <italic><tp:taxon-name><tp:taxon-name-part taxon-name-part-type="genus" reg="Salix">Salix</tp:taxon-name-part> <tp:taxon-name-part taxon-name-part-type="species" reg="lapponum">lapponum</tp:taxon-name-part></tp:taxon-name></italic> L. from Trysil: Ljørdalen, Norway <bold>b</bold> three adjacent attacks, including an exit hole, of <italic><tp:taxon-name><tp:taxon-name-part taxon-name-part-type="genus" reg="Saperda">Saperda</tp:taxon-name-part> <tp:taxon-name-part taxon-name-part-type="species" reg="populnea">populnea</tp:taxon-name-part> <tp:taxon-name-part taxon-name-part-type="subspecies" reg="lapponica">lapponica</tp:taxon-name-part></tp:taxon-name></italic> ssp. n., on a stem of <italic><tp:taxon-name><tp:taxon-name-part taxon-name-part-type="genus" reg="Salix">Salix</tp:taxon-name-part> <tp:taxon-name-part taxon-name-part-type="species" reg="lapponum">lapponum</tp:taxon-name-part></tp:taxon-name></italic> L. from Gällivare (Lappland), Sweden <bold>c</bold> single attacks, including exit holes, of <italic><tp:taxon-name><tp:taxon-name-part taxon-name-part-type="genus" reg="Saperda">Saperda</tp:taxon-name-part> <tp:taxon-name-part taxon-name-part-type="species" reg="populnea">populnea</tp:taxon-name-part> <tp:taxon-name-part taxon-name-part-type="subspecies" reg="populnea">populnea</tp:taxon-name-part></tp:taxon-name></italic> (Linnaeus, 1758), on a stems of <italic><tp:taxon-name><tp:taxon-name-part taxon-name-part-type="genus" reg="Populus">Populus</tp:taxon-name-part> <tp:taxon-name-part taxon-name-part-type="species" reg="tremula">tremula</tp:taxon-name-part></tp:taxon-name></italic> L. (beetles emerged at top: male, bottom: female), from Knivsta (Uppland), Sweden.</p></caption><graphic xmlns:xlink="http://www.w3.org/1999/xlink" xlink:href="zookeys-691-103-g012.jpg" position="float" orientation="portrait" xlink:type="simple" id="oo_150729.jpg"/></fig><fig id="F13" position="float" orientation="portrait"><label>Figure 13.</label><caption><p>Distribution of records mainly from Fennoscandia. Open circles: <italic><tp:taxon-name><tp:taxon-name-part taxon-name-part-type="genus" reg="Saperda">Saperda</tp:taxon-name-part> <tp:taxon-name-part taxon-name-part-type="species" reg="populnea">populnea</tp:taxon-name-part> <tp:taxon-name-part taxon-name-part-type="subspecies" reg="populnea">populnea</tp:taxon-name-part></tp:taxon-name></italic> (Linnaeus, 1758) and black dots: <italic><tp:taxon-name><tp:taxon-name-part taxon-name-part-type="genus" reg="Saperda">S.</tp:taxon-name-part> <tp:taxon-name-part taxon-name-part-type="species" reg="populnea">populnea</tp:taxon-name-part> <tp:taxon-name-part taxon-name-part-type="subspecies" reg="lapponica">lapponica</tp:taxon-name-part></tp:taxon-name></italic> ssp. n.</p></caption><graphic xmlns:xlink="http://www.w3.org/1999/xlink" xlink:href="zookeys-691-103-g013.jpg" position="float" orientation="portrait" xlink:type="simple" id="oo_150730.jpg"/></fig></tp:treatment-sec><ref-list><ref id="B55"><mixed-citation xmlns:xlink="http://www.w3.org/1999/xlink" xlink:type="simple">
          <person-group><name name-style="western"><surname>Linnaeus</surname><given-names>C</given-names></name></person-group> (<year>1758</year>) <source>Systema Naturae per regna tria naturae secundum classes, ordines, genera, species, cum characteribus, diffentiis, synonymis, locis. Tomus I. Editio decima, reformata.</source> <publisher-name>Holmiae</publisher-name>, <publisher-loc>Impensis Direct. Laurentii Salvii</publisher-loc>, <size units="page">824 pp</size>.</mixed-citation></ref><ref id="B56"><mixed-citation xmlns:xlink="http://www.w3.org/1999/xlink" xlink:type="simple">
          <person-group><name name-style="western"><surname>Linnaeus</surname><given-names>C</given-names></name></person-group> (<year>1761</year>) <source>Fauna Svecica sistens animalia Sveciæ Regni: mammalia, aves, amphibia, pisces, insecta, vermes. Distributa per classes &amp; ordines, genera &amp; species, cum differentiis specierum, synonymis auctorum, nominibus incolarum, locis natalium, descriptionibus insectorum.</source> <publisher-name>Editio altera</publisher-name>, <publisher-loc>auctior. Laurentii Salvii</publisher-loc>, <size units="page">578 pp</size>.</mixed-citation></ref><ref id="B13"><mixed-citation xmlns:xlink="http://www.w3.org/1999/xlink" xlink:type="simple">
          <person-group><name name-style="western"><surname>Breuning</surname><given-names>S</given-names></name></person-group> (<year>1966</year>) Catalogue des Lamiaires du Monde. 9. Lieferung. Verlag des Museums G. Frey, Tutzing bei München, 659–765.</mixed-citation></ref><ref id="B58"><mixed-citation xmlns:xlink="http://www.w3.org/1999/xlink" xlink:type="simple">
          <person-group><name name-style="western"><surname>Löbl</surname><given-names>I</given-names></name><name name-style="western"><surname>Smetana</surname><given-names>A</given-names></name></person-group> (<year>2010</year>) <source>Catalogue of Palaearctic <tp:taxon-name><tp:taxon-name-part taxon-name-part-type="order">Coleoptera</tp:taxon-name-part></tp:taxon-name>. Vol. 6: <tp:taxon-name><tp:taxon-name-part taxon-name-part-type="superfamily">Chrysomeloidae</tp:taxon-name-part></tp:taxon-name>.</source> <publisher-name>Apollo Books</publisher-name>, <publisher-loc>Stenstrup</publisher-loc>, <size units="page">924 pp</size>.</mixed-citation></ref><ref id="B32"><mixed-citation xmlns:xlink="http://www.w3.org/1999/xlink" xlink:type="simple">
          <person-group><name name-style="western"><surname>Freude</surname><given-names>H</given-names></name><name name-style="western"><surname>Harde</surname><given-names>KW</given-names></name><name name-style="western"><surname>Lohse</surname><given-names>GA</given-names></name></person-group> (<year>1966</year>) <article-title><tp:taxon-name><tp:taxon-name-part taxon-name-part-type="family">Cerambycidae</tp:taxon-name-part></tp:taxon-name>, <tp:taxon-name><tp:taxon-name-part taxon-name-part-type="family">Chrysomelidae</tp:taxon-name-part></tp:taxon-name>.</article-title> <source>Die Käfer Mittel-europas</source> <volume>9</volume>: <fpage>1</fpage>–<lpage>299</lpage>.</mixed-citation></ref><ref id="B5"><mixed-citation xmlns:xlink="http://www.w3.org/1999/xlink" xlink:type="simple">
          <person-group><name name-style="western"><surname>Bense</surname><given-names>U</given-names></name></person-group> (<year>1995</year>) <source>Longhorn beetles. Illustrated key to the <tp:taxon-name><tp:taxon-name-part taxon-name-part-type="family">Cerambycidae</tp:taxon-name-part></tp:taxon-name> and <tp:taxon-name><tp:taxon-name-part taxon-name-part-type="family">Vesperidae</tp:taxon-name-part></tp:taxon-name> of Europe.</source> <publisher-name>Margraf Verlag</publisher-name>, <publisher-loc>Weikersheim</publisher-loc>, <size units="page">512 pp</size>.</mixed-citation></ref><ref id="B28"><mixed-citation xmlns:xlink="http://www.w3.org/1999/xlink" xlink:type="simple">
          <person-group><name name-style="western"><surname>Ehnström</surname><given-names>B</given-names></name><name name-style="western"><surname>Holmer</surname><given-names>M</given-names></name></person-group> (<year>2007</year>) <source>Skalbaggar: Långhorningar. <tp:taxon-name><tp:taxon-name-part taxon-name-part-type="order">Coleoptera</tp:taxon-name-part></tp:taxon-name>: <tp:taxon-name><tp:taxon-name-part taxon-name-part-type="family">Cerambycidae</tp:taxon-name-part></tp:taxon-name>. Nationalnyckeln till Sveriges flora och fauna [The Encyclopedia of the Swedish Flora and Fauna].</source> <publisher-name>ArtDatabanken</publisher-name>, <publisher-loc>SLU, Uppsala</publisher-loc>, <size units="page">302 pp</size>.</mixed-citation></ref><ref id="B95"><mixed-citation xmlns:xlink="http://www.w3.org/1999/xlink" xlink:type="simple">
          <person-group><name name-style="western"><surname>Strand</surname><given-names>A</given-names></name></person-group> (<year>1946</year>) Nord-Norges <tp:taxon-name><tp:taxon-name-part taxon-name-part-type="order">Coleoptera</tp:taxon-name-part></tp:taxon-name>. Tromsø Museums Årshefter. Naturhistorisk Avd. Nr. 34. Vol. 67 (1944) nr. 1, 629 pp.</mixed-citation></ref><ref id="B53"><mixed-citation xmlns:xlink="http://www.w3.org/1999/xlink" xlink:type="simple">
          <person-group><name name-style="western"><surname>Lindhe</surname><given-names>A</given-names></name><name name-style="western"><surname>Jeppsson</surname><given-names>T</given-names></name><name name-style="western"><surname>Ehnström</surname><given-names>B</given-names></name></person-group> (<year>2010</year>) <article-title>Longhorn Beetles in Sweden–changes in distribution and abundance over the last two hundred years.</article-title> <source>Entomologisk Tidskrift</source> <volume>131</volume>: <fpage>241</fpage>–<lpage>508</lpage>.</mixed-citation></ref><ref id="B27"><mixed-citation xmlns:xlink="http://www.w3.org/1999/xlink" xlink:type="simple">
          <person-group><name name-style="western"><surname>Ehnström</surname><given-names>B</given-names></name><name name-style="western"><surname>Axelsson</surname><given-names>R</given-names></name></person-group> (<year>2002</year>) <source>Insektsgnag i bark och ved (Galleries and exit holes of insects living in bark and wood).</source> <publisher-name>ArtDatabanken</publisher-name>, <publisher-loc>SLU, Almqvist &amp; Wiksell, Uppsala</publisher-loc>, <size units="page">512 pp</size>.</mixed-citation></ref><ref id="B88"><mixed-citation xmlns:xlink="http://www.w3.org/1999/xlink" xlink:type="simple">
          <person-group><name name-style="western"><surname>Schwenke</surname><given-names>W [Ed.]</given-names></name></person-group> (<year>1974</year>) <source>Die Forstschädlinge Europas. Ein Handbuch in fünf Bänden. Zweiter Band. Käfer.</source> <publisher-name>Verlag Paul Parey</publisher-name>, <publisher-loc>Hamburg und Berlin</publisher-loc>, <size units="page">500 pp</size>.</mixed-citation></ref><ref id="B25"><mixed-citation xmlns:xlink="http://www.w3.org/1999/xlink" xlink:type="simple">
          <person-group><name name-style="western"><surname>Duffy</surname><given-names>EAJ</given-names></name></person-group> (<year>1953</year>) <source>A monograph of the immature stages of British and imported timber beetles (<tp:taxon-name><tp:taxon-name-part taxon-name-part-type="family">Cerambycidae</tp:taxon-name-part></tp:taxon-name>).</source> <publisher-name>British Museum (Natural History)</publisher-name>, <publisher-loc>London</publisher-loc>, <size units="page">349 pp</size>.</mixed-citation></ref><ref id="B22"><mixed-citation xmlns:xlink="http://www.w3.org/1999/xlink" xlink:type="simple">
          <person-group><name name-style="western"><surname>Demelt</surname><given-names>C v</given-names></name></person-group> (<year>1966</year>) <source>Bockkäfer oder <tp:taxon-name><tp:taxon-name-part taxon-name-part-type="family">Cerambycidae</tp:taxon-name-part></tp:taxon-name>. I. Biologie mitteleuropäischer Bockkäfer unter besonderer Berücksichtigung der Larven. In: Dahl G (Ed.) Die Tierwelt Deutschlands und der angrenzenden Meeresteile.</source> <publisher-name>Jena Publ.</publisher-name>, <publisher-loc>52</publisher-loc>, <size units="page">115 pp</size>.</mixed-citation></ref><ref id="B17"><mixed-citation xmlns:xlink="http://www.w3.org/1999/xlink" xlink:type="simple">
          <person-group><name name-style="western"><surname>Cherepanov</surname><given-names>AI</given-names></name></person-group> (<year>1991</year>) <source><tp:taxon-name><tp:taxon-name-part taxon-name-part-type="family">Cerambycidae</tp:taxon-name-part></tp:taxon-name> of Northern Asia, <tp:taxon-name><tp:taxon-name-part taxon-name-part-type="subfamily">Lamiinae</tp:taxon-name-part></tp:taxon-name>. Vol. 3, Part 2, E.J.</source> <publisher-name>Brill</publisher-name>, <publisher-loc>Leiden</publisher-loc>, <size units="page">254 pp</size>.</mixed-citation></ref><ref id="B96"><mixed-citation xmlns:xlink="http://www.w3.org/1999/xlink" xlink:type="simple">
          <person-group><name name-style="western"><surname>Švácha</surname><given-names>P</given-names></name></person-group> (<year>2001</year>) Unterfamilie <tp:taxon-name><tp:taxon-name-part taxon-name-part-type="subfamily">Lamiinae</tp:taxon-name-part></tp:taxon-name>. In: Klausnitzer B: Die Larven der Käfer Mitteleuropas. Band 6. Spektrum Akademischer Verlag, Heidelberg, Berlin, 248–298.</mixed-citation></ref><ref id="B3"><mixed-citation xmlns:xlink="http://www.w3.org/1999/xlink" xlink:type="simple">
          <person-group><name name-style="western"><surname>Aurivillius</surname><given-names>C</given-names></name></person-group> (<year>1917</year>) <article-title>Skalbaggar. <tp:taxon-name><tp:taxon-name-part taxon-name-part-type="order">Coleoptera</tp:taxon-name-part></tp:taxon-name>. Första Familjegruppen: Växtbaggar. <tp:taxon-name><tp:taxon-name-part taxon-name-part-type="clade">Phytophaga</tp:taxon-name-part></tp:taxon-name>.</article-title> <source>Svensk Insektfauna</source> <volume>9</volume>: <fpage>1</fpage>–<lpage>119</lpage>.</mixed-citation></ref><ref id="B40"><mixed-citation xmlns:xlink="http://www.w3.org/1999/xlink" xlink:type="simple">
          <person-group><name name-style="western"><surname>Horion</surname><given-names>AD</given-names></name></person-group> (<year>1974</year>) <article-title><tp:taxon-name><tp:taxon-name-part taxon-name-part-type="family">Cerambycidae</tp:taxon-name-part></tp:taxon-name>–Bockkäfer (mit 52 Verbreitungskarten).</article-title> <source>Faunistik der mitteleuropäischen Käfer</source> <volume>12</volume>: <fpage>1</fpage>–<lpage>228</lpage>.</mixed-citation></ref><ref id="B9"><mixed-citation xmlns:xlink="http://www.w3.org/1999/xlink" xlink:type="simple">
          <person-group><name name-style="western"><surname>Bílý</surname><given-names>S</given-names></name><name name-style="western"><surname>Mehl</surname><given-names>O</given-names></name></person-group> (<year>1989</year>) <article-title>Longhorn Beetles (<tp:taxon-name><tp:taxon-name-part taxon-name-part-type="order">Coleoptera</tp:taxon-name-part></tp:taxon-name>, <tp:taxon-name><tp:taxon-name-part taxon-name-part-type="family">Cerambycidae</tp:taxon-name-part></tp:taxon-name>) of Fennoscandia and Denmark.</article-title> <source>Fauna Entomologica Scandinavica</source> <volume>22</volume>: <fpage>1</fpage>–<lpage>203</lpage>.</mixed-citation></ref><ref id="B14"><mixed-citation xmlns:xlink="http://www.w3.org/1999/xlink" xlink:type="simple">
          <person-group><name name-style="western"><surname>Burakowski</surname><given-names>B</given-names></name><name name-style="western"><surname>Mroczkowski</surname><given-names>M</given-names></name><name name-style="western"><surname>Stefansdka</surname><given-names>J</given-names></name></person-group> (<year>1989</year>) <article-title><tp:taxon-name><tp:taxon-name-part taxon-name-part-type="order">Coleoptera</tp:taxon-name-part></tp:taxon-name> <tp:taxon-name><tp:taxon-name-part taxon-name-part-type="family">Cerambycidae</tp:taxon-name-part></tp:taxon-name> i <tp:taxon-name><tp:taxon-name-part taxon-name-part-type="family">Bruchidae</tp:taxon-name-part></tp:taxon-name>.</article-title> <source>Katalog Fauny Polski</source> <volume>23</volume>(<issue>15</issue>): <fpage>1</fpage>–<lpage>312</lpage> [1 map.]</mixed-citation></ref><ref id="B98"><mixed-citation xmlns:xlink="http://www.w3.org/1999/xlink" xlink:type="simple">
          <person-group><name name-style="western"><surname>Vives</surname><given-names>E</given-names></name></person-group> (<year>2000</year>) <tp:taxon-name><tp:taxon-name-part taxon-name-part-type="order">Coleoptera</tp:taxon-name-part></tp:taxon-name>. <tp:taxon-name><tp:taxon-name-part taxon-name-part-type="family">Cerambycidae</tp:taxon-name-part></tp:taxon-name>. Fauna Iberica 12, 715 pp. [+ anexo figures 200–204 + addenda]</mixed-citation></ref><ref id="B39"><mixed-citation xmlns:xlink="http://www.w3.org/1999/xlink" xlink:type="simple">
          <person-group><name name-style="western"><surname>Heliövaara</surname><given-names>K</given-names></name><name name-style="western"><surname>Mannerkoski</surname><given-names>I</given-names></name><name name-style="western"><surname>Siitonen</surname><given-names>J</given-names></name></person-group> (<year>2004</year>) <source>Suomen sarvijäärät. Longhorn Beetles of Finland (<tp:taxon-name><tp:taxon-name-part taxon-name-part-type="order">Coleoptera</tp:taxon-name-part></tp:taxon-name>, <tp:taxon-name><tp:taxon-name-part taxon-name-part-type="family">Cerambycidae</tp:taxon-name-part></tp:taxon-name>).</source> <publisher-name>Tremex Press</publisher-name>, <publisher-loc>Helsinki</publisher-loc>, <size units="page">374 pp</size>.</mixed-citation></ref><ref id="B10"><mixed-citation xmlns:xlink="http://www.w3.org/1999/xlink" xlink:type="simple">
          <person-group><name name-style="western"><surname>Böhme</surname><given-names>J</given-names></name></person-group> (<year>2005</year>) Katalog (Faunistische Übersicht). Die Käfer Mitteleuropas Band K. 2. Auflage, 1–515.</mixed-citation></ref><ref id="B6"><mixed-citation xmlns:xlink="http://www.w3.org/1999/xlink" xlink:type="simple">
          <person-group><name name-style="western"><surname>Berger</surname><given-names>P</given-names></name></person-group> (<year>2012</year>) <source>Coléoptères Cerambycidaede la Faune de France Continentale et de Corse.</source> <publisher-name>Actualisation de l’ouvrage d’André Villiers</publisher-name>, <publisher-loc>1978. Supplément au Tome XXI–R.A.R.E. 1</publisher-loc>, <size units="page">664 pp</size>.</mixed-citation></ref><ref id="B15"><mixed-citation xmlns:xlink="http://www.w3.org/1999/xlink" xlink:type="simple">
          <institution xlink:type="simple">CABI</institution> (<year>2012</year>) <italic><tp:taxon-name><tp:taxon-name-part taxon-name-part-type="genus">Saperda</tp:taxon-name-part> <tp:taxon-name-part taxon-name-part-type="species">populnea</tp:taxon-name-part></tp:taxon-name></italic> (Small poplar borer). <ext-link xlink:type="simple" ext-link-type="uri" xlink:href="http://www.cabi.org/isc/datasheet/48317">http://www.cabi.org/isc/datasheet/48317</ext-link> [accessed 06.03.2017]</mixed-citation></ref><ref id="B85"><mixed-citation xmlns:xlink="http://www.w3.org/1999/xlink" xlink:type="simple">
          <person-group><name name-style="western"><surname>Sama</surname><given-names>G</given-names></name></person-group> (<year>2002</year>) <source>Atlas of the <tp:taxon-name><tp:taxon-name-part taxon-name-part-type="family">Cerambycidae</tp:taxon-name-part></tp:taxon-name> of Europe and the Mediterranean Area. Volume 1: Northern, Western, Central and Eastern Europe. British Isles and Continental Europe from France (excl. Corsica) to Scandinavia and Urals.</source> <publisher-name>Nakladatelství Kabourek</publisher-name>, <publisher-loc>Zlín</publisher-loc>, <size units="page">173 pp</size>.</mixed-citation></ref><ref id="B42"><mixed-citation xmlns:xlink="http://www.w3.org/1999/xlink" xlink:type="simple">
          <person-group><name name-style="western"><surname>Hua</surname><given-names>LZ</given-names></name><name name-style="western"><surname>Nara</surname><given-names>H</given-names></name><name name-style="western"><surname>Samuelson</surname><given-names>GA</given-names></name><name name-style="western"><surname>Lingafelter</surname><given-names>SW</given-names></name></person-group> (<year>2009</year>) <source>Iconography of Chinese Longicorn Beetles (1406 Species) in Color.</source> <publisher-name>Guangzhou</publisher-name>, <publisher-loc>Zhongshan (Sun Yat–sen) University Press</publisher-loc>, <size units="page">474 pp</size>.</mixed-citation></ref><ref id="B41"><mixed-citation xmlns:xlink="http://www.w3.org/1999/xlink" xlink:type="simple">
          <person-group><name name-style="western"><surname>Hua</surname><given-names>LZ</given-names></name></person-group> (<year>2002</year>) <source>List of Chinese Insects. Volume II.</source> <publisher-name>Guangzhou</publisher-name>, <publisher-loc>Zhongshan (Sun Yat–sen) University Press</publisher-loc>, <size units="page">612 pp</size>.</mixed-citation></ref><ref id="B59"><mixed-citation xmlns:xlink="http://www.w3.org/1999/xlink" xlink:type="simple">
          <person-group><name name-style="western"><surname>Löyttyniemi</surname><given-names>K</given-names></name></person-group> (<year>1972</year>) <article-title>Hybridihaavikoiden hyönteistuhoista [Insect damages in hybrid aspen stands].</article-title> <source>Silva Fennica</source> <volume>6</volume>: <fpage>187</fpage>–<lpage>192</lpage>. <ext-link xlink:type="simple" ext-link-type="doi" xlink:href="10.14214/sf.a14678">https://doi.org/10.14214/sf.a14678</ext-link></mixed-citation></ref><ref id="B70"><mixed-citation xmlns:xlink="http://www.w3.org/1999/xlink" xlink:type="simple">
          <person-group><name name-style="western"><surname>Park</surname><given-names>KT</given-names></name><name name-style="western"><surname>Kim</surname><given-names>KI</given-names></name></person-group> (<year>1986</year>) <article-title>Identification of a stem-borer, <italic><tp:taxon-name><tp:taxon-name-part taxon-name-part-type="genus">Compsidia</tp:taxon-name-part> <tp:taxon-name-part taxon-name-part-type="species">populnea</tp:taxon-name-part></tp:taxon-name></italic> L. (<tp:taxon-name><tp:taxon-name-part taxon-name-part-type="order">Coleoptera</tp:taxon-name-part></tp:taxon-name>: <tp:taxon-name><tp:taxon-name-part taxon-name-part-type="family">Cerambycidae</tp:taxon-name-part></tp:taxon-name>) on <italic><tp:taxon-name><tp:taxon-name-part taxon-name-part-type="genus">Populus</tp:taxon-name-part> <tp:taxon-name-part taxon-name-part-type="species">alba</tp:taxon-name-part></tp:taxon-name></italic> x <italic>glandulosa</italic>.</article-title> <source>Korean Journal of Plant Protection</source> <volume>24</volume>: <fpage>191</fpage>–<lpage>194</lpage>.</mixed-citation></ref><ref id="B1"><mixed-citation xmlns:xlink="http://www.w3.org/1999/xlink" xlink:type="simple">
          <person-group><name name-style="western"><surname>Allen</surname><given-names>AA</given-names></name></person-group> (<year>1979</year>) <italic><tp:taxon-name><tp:taxon-name-part taxon-name-part-type="genus">Saperda</tp:taxon-name-part> <tp:taxon-name-part taxon-name-part-type="species">populnea</tp:taxon-name-part></tp:taxon-name></italic> (L.) (Col., <tp:taxon-name><tp:taxon-name-part taxon-name-part-type="family">Cerambycidae</tp:taxon-name-part></tp:taxon-name>) bred from ash. Entomologist’s Monthly Magazine 115(1376/1379): 75. [released 1980]</mixed-citation></ref><ref id="B84"><mixed-citation xmlns:xlink="http://www.w3.org/1999/xlink" xlink:type="simple">
          <person-group><name name-style="western"><surname>Sama</surname><given-names>G</given-names></name></person-group> (<year>1988</year>) <source><tp:taxon-name><tp:taxon-name-part taxon-name-part-type="order">Coleoptera</tp:taxon-name-part></tp:taxon-name><tp:taxon-name><tp:taxon-name-part taxon-name-part-type="family">Cerambycidae</tp:taxon-name-part></tp:taxon-name>. Catalogo topografico e sinonimico. Fauna D’Italia.</source> <publisher-name>Edizioni Calderini</publisher-name>, <publisher-loc>Bologna</publisher-loc>, <size units="page">216 pp</size>.</mixed-citation></ref></ref-list></tp:taxon-treatment>
