# Supplementary material for: To be or not to be a subspecies: description of Saperda populnea lapponica ssp. n. (Coleoptera, Cerambycidae) developing in downy willow (Salix lapponum L.)
Source: Zookeys. 2017 Aug 17;(691):103–48. doi: 10.3897/zookeys.691.12880 (PMC5704098; doi:10.3897/zookeys.691.12880)
Supplement: XML Treatment for Saperda populnea lapponica [file zookeys.691.12880-treatment2.xml]

<!DOCTYPE tp:taxon-treatment
  PUBLIC "-//TaxonX//DTD Taxonomic Treatment Publishing DTD v0 20100105//EN" "tax-treatment-NSO.dtd">
<tp:taxon-treatment xmlns:tp="http://www.plazi.org/taxpub"><tp:treatment-meta><kwd-group><label>Taxon classification</label><kwd><named-content xmlns:xlink="http://www.w3.org/1999/xlink" content-type="kingdom">Animalia</named-content></kwd><kwd><named-content xmlns:xlink="http://www.w3.org/1999/xlink" content-type="order">Coleoptera</named-content></kwd><kwd><named-content xmlns:xlink="http://www.w3.org/1999/xlink" content-type="family">Cerambycidae</named-content></kwd></kwd-group><mixed-citation publication-type="journal"><person-group><name><surname>Wallin</surname><given-names>Henrik</given-names></name><name><surname>Kvamme</surname><given-names>Torstein</given-names></name><name><surname>Bergsten</surname><given-names>Johannes</given-names></name></person-group><article-title>To be or not to be a subspecies: description of <italic><tp:taxon-name><tp:taxon-name-part taxon-name-part-type="genus" reg="Saperda">Saperda</tp:taxon-name-part> <tp:taxon-name-part taxon-name-part-type="species" reg="populnea">populnea</tp:taxon-name-part> <tp:taxon-name-part taxon-name-part-type="subspecies" reg="lapponica">lapponica</tp:taxon-name-part></tp:taxon-name></italic> ssp. n. (<tp:taxon-name><tp:taxon-name-part taxon-name-part-type="order">Coleoptera</tp:taxon-name-part></tp:taxon-name>, <tp:taxon-name><tp:taxon-name-part taxon-name-part-type="family">Cerambycidae</tp:taxon-name-part></tp:taxon-name>) developing in downy willow (<italic><tp:taxon-name><tp:taxon-name-part taxon-name-part-type="genus" reg="Salix">Salix</tp:taxon-name-part> <tp:taxon-name-part taxon-name-part-type="species" reg="lapponum">lapponum</tp:taxon-name-part></tp:taxon-name></italic> L.)</article-title><source>Zookeys</source><day>17</day><month>8</month><year>2017</year><volume>2017</volume><issue>691</issue><fpage>103</fpage><lpage>148</lpage><pub-id pub-id-type="doi">10.3897/zookeys.691.12880</pub-id></mixed-citation></tp:treatment-meta><tp:nomenclature><tp:taxon-name>
              <tp:taxon-name-part taxon-name-part-type="genus" reg="Saperda">Saperda</tp:taxon-name-part>
              <tp:taxon-name-part taxon-name-part-type="species" reg="populnea">populnea</tp:taxon-name-part>
              <tp:taxon-name-part taxon-name-part-type="subspecies" reg="lapponica">lapponica</tp:taxon-name-part>
              <object-id xmlns:xlink="http://www.w3.org/1999/xlink" content-type="zoobank" xlink:type="simple">http://zoobank.org/85C74E08-E401-48AA-8463-FF5AFC1D9835</object-id>
            </tp:taxon-name><tp:taxon-status xmlns:xlink="http://www.w3.org/1999/xlink" xlink:type="simple">ssp. n.</tp:taxon-status><xref ref-type="fig" rid="F1">Figs 1</xref><xref ref-type="fig" rid="F6">, 6b–c, e–f</xref><xref ref-type="fig" rid="F8">, 8b</xref><xref ref-type="fig" rid="F9">, 9b</xref><xref ref-type="fig" rid="F10">, 10c–d, f, i–j, l, n, p–q</xref><xref ref-type="fig" rid="F11">, 11b–c</xref><xref ref-type="fig" rid="F12">, 12a–b</xref><xref ref-type="fig" rid="F13">, 13</xref><!--PageBreak--></tp:nomenclature><tp:treatment-sec sec-type="type material" id="SECID0EYGAK"><title>Type material.</title><p>
              <bold>Holotype</bold>: ♂ <named-content xmlns:xlink="http://www.w3.org/1999/xlink" content-type="dwc:institutional_code" xlink:type="simple">NHRS</named-content> (id <named-content xmlns:xlink="http://www.w3.org/1999/xlink" content-type="dwc:institutional_code" xlink:type="simple">NHRS</named-content>-JLKB0000027179), <abbrev xmlns:xlink="http://www.w3.org/1999/xlink" xlink:title="body length" id="ABBRID0EKHAK" xlink:type="simple">BL</abbrev> 11.0mm, <abbrev xmlns:xlink="http://www.w3.org/1999/xlink" xlink:title="maximum body width" id="ABBRID0EOHAK" xlink:type="simple">BW</abbrev> 3.0mm, from Sweden, Lappland, Lule lappmark, 2 km SE Kiruna, elev. 500 m, ”Aptasvaara”, reared from <italic><tp:taxon-name><tp:taxon-name-part taxon-name-part-type="genus" reg="Salix">Salix</tp:taxon-name-part> <tp:taxon-name-part taxon-name-part-type="species" reg="lapponum">lapponum</tp:taxon-name-part></tp:taxon-name></italic> 2014-07-09 (emerged 2015-02), leg. H. Wallin. <bold>Paratypes: Sweden</bold>: 1 ♀ <abbrev xmlns:xlink="http://www.w3.org/1999/xlink" xlink:title="body length" id="ABBRID0E6HAK" xlink:type="simple">BL</abbrev> 11.0 mm, same data as holotype, <named-content xmlns:xlink="http://www.w3.org/1999/xlink" content-type="dwc:institutional_code" xlink:type="simple">NHRS</named-content>; 1 ♀ <abbrev xmlns:xlink="http://www.w3.org/1999/xlink" xlink:title="body length" id="ABBRID0EIIAK" xlink:type="simple">BL</abbrev> 10.0 mm, same data as holotype, <abbrev xmlns:xlink="http://www.w3.org/1999/xlink" xlink:title="Collection Henrik Wallin, Uppsala, Sweden" id="ABBRID0EMIAK" xlink:type="simple">CHW</abbrev>; 1 ♀ <abbrev xmlns:xlink="http://www.w3.org/1999/xlink" xlink:title="body length" id="ABBRID0EQIAK" xlink:type="simple">BL</abbrev> 9.5 mm and 1 ♂ <abbrev xmlns:xlink="http://www.w3.org/1999/xlink" xlink:title="body length" id="ABBRID0EUIAK" xlink:type="simple">BL</abbrev> 11.0 mm, same data as holotype, <abbrev xmlns:xlink="http://www.w3.org/1999/xlink" xlink:title="Collection Henrik Wallin, Uppsala, Sweden" id="ABBRID0EYIAK" xlink:type="simple">CHW</abbrev>; 1 ♀ <abbrev xmlns:xlink="http://www.w3.org/1999/xlink" xlink:title="body length" id="ABBRID0E3IAK" xlink:type="simple">BL</abbrev> 11.5 mm and 1 ♂ <abbrev xmlns:xlink="http://www.w3.org/1999/xlink" xlink:title="body length" id="ABBRID0EAJAK" xlink:type="simple">BL</abbrev> 10.5 mm, Sweden, Lappland, <!--PageBreak--><!--PageBreak-->Lule lappmark, 20 km NW Kiruna, ”Gallugas”, reared from <italic><tp:taxon-name><tp:taxon-name-part taxon-name-part-type="genus" reg="Salix">Salix</tp:taxon-name-part> <tp:taxon-name-part taxon-name-part-type="species" reg="lapponum">lapponum</tp:taxon-name-part></tp:taxon-name></italic> 2015-06-11 (emerged 2015-06-24), leg. H. Wallin, <abbrev xmlns:xlink="http://www.w3.org/1999/xlink" xlink:title="Collection Henrik Wallin, Uppsala, Sweden" id="ABBRID0ESJAK" xlink:type="simple">CHW</abbrev>; 1 ♂ <abbrev xmlns:xlink="http://www.w3.org/1999/xlink" xlink:title="body length" id="ABBRID0EWJAK" xlink:type="simple">BL</abbrev> 11.0 mm, 1 ♂ <abbrev xmlns:xlink="http://www.w3.org/1999/xlink" xlink:title="body length" id="ABBRID0E1JAK" xlink:type="simple">BL</abbrev> 10.0 mm, 1 ♂ <abbrev xmlns:xlink="http://www.w3.org/1999/xlink" xlink:title="body length" id="ABBRID0E5JAK" xlink:type="simple">BL</abbrev> 9.5 mm and 1 ♀ <abbrev xmlns:xlink="http://www.w3.org/1999/xlink" xlink:title="body length" id="ABBRID0ECKAK" xlink:type="simple">BL</abbrev> 11.7 mm, Jämtland, Ånn (5 km W. Tångböle), Åre, reared from <italic><tp:taxon-name><tp:taxon-name-part taxon-name-part-type="genus" reg="Salix">Salix</tp:taxon-name-part> <tp:taxon-name-part taxon-name-part-type="species" reg="lapponum">lapponum</tp:taxon-name-part></tp:taxon-name></italic> 2016-09-12/13 (emerged 2017-01), leg. H. Wallin, <abbrev xmlns:xlink="http://www.w3.org/1999/xlink" xlink:title="Collection Henrik Wallin, Uppsala, Sweden" id="ABBRID0ERKAK" xlink:type="simple">CHW</abbrev>. 1 ♂ <abbrev xmlns:xlink="http://www.w3.org/1999/xlink" xlink:title="body length" id="ABBRID0EVKAK" xlink:type="simple">BL</abbrev> 12.0 mm, Lappland, Lule lappmark, Messaure, 1971-07-14/21, window trap, leg. T. Mûller, <named-content xmlns:xlink="http://www.w3.org/1999/xlink" content-type="dwc:institutional_code" xlink:type="simple">NHRS</named-content>; 1 ♂ <abbrev xmlns:xlink="http://www.w3.org/1999/xlink" xlink:title="body length" id="ABBRID0E5KAK" xlink:type="simple">BL</abbrev> 10.5 mm, Lappland, Lule lappmark, Litnok, 1967-07-21, leg. S. Lundberg, <named-content xmlns:xlink="http://www.w3.org/1999/xlink" content-type="dwc:institutional_code" xlink:type="simple">NHRS</named-content>; 1 ♂ <abbrev xmlns:xlink="http://www.w3.org/1999/xlink" xlink:title="body length" id="ABBRID0EHLAK" xlink:type="simple">BL</abbrev> 11.0 mm, Lappland, Torne lappmark, Sappisatsi, N. Vittangi, 1966-07-04, leg. S. Lundberg, <named-content xmlns:xlink="http://www.w3.org/1999/xlink" content-type="dwc:institutional_code" xlink:type="simple">NHRS</named-content>; 1 ♂ <abbrev xmlns:xlink="http://www.w3.org/1999/xlink" xlink:title="body length" id="ABBRID0EQLAK" xlink:type="simple">BL</abbrev> 11.0 mm, Lappland, Torne lappmark, Soppero, 1968-06-15, ex larva reared from <italic><tp:taxon-name><tp:taxon-name-part taxon-name-part-type="genus" reg="Salix">Salix</tp:taxon-name-part> <tp:taxon-name-part taxon-name-part-type="species" reg="lapponum">lapponum</tp:taxon-name-part></tp:taxon-name></italic>, leg. S. Lundberg, <named-content xmlns:xlink="http://www.w3.org/1999/xlink" content-type="dwc:institutional_code" xlink:type="simple">NHRS</named-content>; 1 ♂ <abbrev xmlns:xlink="http://www.w3.org/1999/xlink" xlink:title="body length" id="ABBRID0EEMAK" xlink:type="simple">BL</abbrev> 10.0 mm and 1 ♀ <abbrev xmlns:xlink="http://www.w3.org/1999/xlink" xlink:title="body length" id="ABBRID0EIMAK" xlink:type="simple">BL</abbrev> 10.5 mm, Lappland, Torne lappmark, Soppero, 1980-06-30, leg. S. Lundberg, <named-content xmlns:xlink="http://www.w3.org/1999/xlink" content-type="dwc:institutional_code" xlink:type="simple">NHRS</named-content>; 2 ♂♂ <abbrev xmlns:xlink="http://www.w3.org/1999/xlink" xlink:title="body length" id="ABBRID0ERMAK" xlink:type="simple">BL</abbrev> 10.0 mm and 1 ♀ <abbrev xmlns:xlink="http://www.w3.org/1999/xlink" xlink:title="body length" id="ABBRID0EVMAK" xlink:type="simple">BL</abbrev> 9.5 mm, Lappland, Torne lappmark, Siltimuotka, Soppero, 1948-06-28, leg. N. Höglund, <named-content xmlns:xlink="http://www.w3.org/1999/xlink" content-type="dwc:institutional_code" xlink:type="simple">NHRS</named-content>; 1 ♂ <abbrev xmlns:xlink="http://www.w3.org/1999/xlink" xlink:title="body length" id="ABBRID0E5MAK" xlink:type="simple">BL</abbrev> 11.5 mm, Lappland, Åsele lappmark, Kittelfjäll, 1972-06-28, leg. T-E. Leiler, <named-content xmlns:xlink="http://www.w3.org/1999/xlink" content-type="dwc:institutional_code" xlink:type="simple">NHRS</named-content>; 1 ♀ <abbrev xmlns:xlink="http://www.w3.org/1999/xlink" xlink:title="body length" id="ABBRID0EHNAK" xlink:type="simple">BL</abbrev> 11.2 mm and 1 ♀ <abbrev xmlns:xlink="http://www.w3.org/1999/xlink" xlink:title="body length" id="ABBRID0ELNAK" xlink:type="simple">BL</abbrev> 10.5 mm, Lappland, Torne lappmark, Kiruna, ex larva from <italic><tp:taxon-name><tp:taxon-name-part taxon-name-part-type="genus" reg="Salix">Salix</tp:taxon-name-part> <tp:taxon-name-part taxon-name-part-type="species" reg="lapponum">lapponum</tp:taxon-name-part></tp:taxon-name></italic>, leg., E.v. Mentzer, <abbrev xmlns:xlink="http://www.w3.org/1999/xlink" xlink:title="Collection Bengt Ehnström, Nås, Sweden" id="ABBRID0E1NAK" xlink:type="simple">CBE</abbrev>; 1 ♂ <abbrev xmlns:xlink="http://www.w3.org/1999/xlink" xlink:title="body length" id="ABBRID0E5NAK" xlink:type="simple">BL</abbrev> 11.0 mm, Jämtland, Tångböle, Åre, 1964-07-07 (locality J23 in a survey), leg. Waldén, Enckell &amp; Hagberg, NMG; 1 ♂ <abbrev xmlns:xlink="http://www.w3.org/1999/xlink" xlink:title="body length" id="ABBRID0ECOAK" xlink:type="simple">BL</abbrev> 10.5 mm and 1 ♀ <abbrev xmlns:xlink="http://www.w3.org/1999/xlink" xlink:title="body length" id="ABBRID0EGOAK" xlink:type="simple">BL</abbrev> 13.0 mm, Lappland, Torne lappmark, Kiruna, Aptasvaara, 1976-07-10, on <italic><tp:taxon-name><tp:taxon-name-part taxon-name-part-type="genus" reg="Salix">Salix</tp:taxon-name-part> <tp:taxon-name-part taxon-name-part-type="species" reg="lapponum">lapponum</tp:taxon-name-part></tp:taxon-name></italic>, leg., C. Eliasson, <named-content xmlns:xlink="http://www.w3.org/1999/xlink" content-type="dwc:institutional_code" xlink:type="simple">GNM</named-content>; 1 ♂ <abbrev xmlns:xlink="http://www.w3.org/1999/xlink" xlink:title="body length" id="ABBRID0E1OAK" xlink:type="simple">BL</abbrev> 10.3 mm, 1 ♂ <abbrev xmlns:xlink="http://www.w3.org/1999/xlink" xlink:title="body length" id="ABBRID0E5OAK" xlink:type="simple">BL</abbrev> 10.5 mm and 1 ♀ <abbrev xmlns:xlink="http://www.w3.org/1999/xlink" xlink:title="body length" id="ABBRID0ECPAK" xlink:type="simple">BL</abbrev> 12.4 mm, Lappland, Lycksele lappmark, Tärnaby, Juksjaur, 2013-06-30, on <italic><tp:taxon-name><tp:taxon-name-part taxon-name-part-type="genus" reg="Salix">Salix</tp:taxon-name-part> <tp:taxon-name-part taxon-name-part-type="species" reg="lapponum">lapponum</tp:taxon-name-part></tp:taxon-name></italic>, leg. R. Petterson, <abbrev xmlns:xlink="http://www.w3.org/1999/xlink" xlink:title="Collection Roger Petterson, Laxbacken, Sweden" id="ABBRID0ERPAK" xlink:type="simple">CRP</abbrev>; 1 ♂ <abbrev xmlns:xlink="http://www.w3.org/1999/xlink" xlink:title="body length" id="ABBRID0EVPAK" xlink:type="simple">BL</abbrev> 11.0 mm, Jämtland, Järvsand, 1986-06-19, leg. R. Petterson, <abbrev xmlns:xlink="http://www.w3.org/1999/xlink" xlink:title="Collection Roger Petterson, Laxbacken, Sweden" id="ABBRID0EZPAK" xlink:type="simple">CRP</abbrev>; 1 ♀ <abbrev xmlns:xlink="http://www.w3.org/1999/xlink" xlink:title="body length" id="ABBRID0E4PAK" xlink:type="simple">BL</abbrev> 12.0 mm, labelled “Zetterstedt”, ex coll. Gyllenhal, <named-content xmlns:xlink="http://www.w3.org/1999/xlink" content-type="dwc:institutional_code" xlink:type="simple">UUZM</named-content>; 1 ♂ <abbrev xmlns:xlink="http://www.w3.org/1999/xlink" xlink:title="body length" id="ABBRID0EGQAK" xlink:type="simple">BL</abbrev> 10.0 mm, labelled “Zetterstedt”, ex coll. Gyllenhal, <named-content xmlns:xlink="http://www.w3.org/1999/xlink" content-type="dwc:institutional_code" xlink:type="simple">UUZM</named-content>; 1 ♀ <abbrev xmlns:xlink="http://www.w3.org/1999/xlink" xlink:title="body length" id="ABBRID0EPQAK" xlink:type="simple">BL</abbrev> 10.0 mm, 1 ♂ <abbrev xmlns:xlink="http://www.w3.org/1999/xlink" xlink:title="body length" id="ABBRID0ETQAK" xlink:type="simple">BL</abbrev> 8.0 mm, 1 ♂ <abbrev xmlns:xlink="http://www.w3.org/1999/xlink" xlink:title="body length" id="ABBRID0EXQAK" xlink:type="simple">BL</abbrev> 10.2 mm, 1 ♂ <abbrev xmlns:xlink="http://www.w3.org/1999/xlink" xlink:title="body length" id="ABBRID0E2QAK" xlink:type="simple">BL</abbrev> 9.0 mm, Dalarna, Idre, 2014-06-26, reared from <italic><tp:taxon-name><tp:taxon-name-part taxon-name-part-type="genus" reg="Salix">Salix</tp:taxon-name-part> <tp:taxon-name-part taxon-name-part-type="species" reg="lapponum">lapponum</tp:taxon-name-part></tp:taxon-name></italic>, leg. Å. Lindelöw, <abbrev xmlns:xlink="http://www.w3.org/1999/xlink" xlink:title="Collection Åke Lindelöw, Uppsala, Sweden" id="ABBRID0EKRAK" xlink:type="simple">CÅL</abbrev>; 1 ♀ <abbrev xmlns:xlink="http://www.w3.org/1999/xlink" xlink:title="body length" id="ABBRID0EORAK" xlink:type="simple">BL</abbrev> 12.0 mm, 1 ♀ <abbrev xmlns:xlink="http://www.w3.org/1999/xlink" xlink:title="body length" id="ABBRID0ESRAK" xlink:type="simple">BL</abbrev> 11.3 mm, 1 ♂ <abbrev xmlns:xlink="http://www.w3.org/1999/xlink" xlink:title="body length" id="ABBRID0EWRAK" xlink:type="simple">BL</abbrev> 11.0 mm, 2 ♂♂ <abbrev xmlns:xlink="http://www.w3.org/1999/xlink" xlink:title="body length" id="ABBRID0E1RAK" xlink:type="simple">BL</abbrev> 10.0 mm, 2 ♂♂ <abbrev xmlns:xlink="http://www.w3.org/1999/xlink" xlink:title="body length" id="ABBRID0E5RAK" xlink:type="simple">BL</abbrev> 10.5 mm Lappland, Lule lappmark, 2 km SE Kiruna, elev. 500 m,”Aptasvaara”, beaten from <italic><tp:taxon-name><tp:taxon-name-part taxon-name-part-type="genus" reg="Salix">Salix</tp:taxon-name-part> <tp:taxon-name-part taxon-name-part-type="species" reg="lapponum">lapponum</tp:taxon-name-part></tp:taxon-name></italic> 2014-07-09, leg. H. Wallin, <abbrev xmlns:xlink="http://www.w3.org/1999/xlink" xlink:title="Collection Henrik Wallin, Uppsala, Sweden" id="ABBRID0ENSAK" xlink:type="simple">CHW</abbrev>; 1 ♀ <abbrev xmlns:xlink="http://www.w3.org/1999/xlink" xlink:title="body length" id="ABBRID0ERSAK" xlink:type="simple">BL</abbrev> 12.0 mm, 1 ♀ <abbrev xmlns:xlink="http://www.w3.org/1999/xlink" xlink:title="body length" id="ABBRID0EVSAK" xlink:type="simple">BL</abbrev> 11.0 mm, 1 ♂ <abbrev xmlns:xlink="http://www.w3.org/1999/xlink" xlink:title="body length" id="ABBRID0EZSAK" xlink:type="simple">BL</abbrev> 9.5 mm, 1 ♂ <abbrev xmlns:xlink="http://www.w3.org/1999/xlink" xlink:title="body length" id="ABBRID0E4SAK" xlink:type="simple">BL</abbrev> 10.0 mm, Lappland, Lule lappmark, 2 km SE Kiruna, elev. 500 m, ”Aptasvaara”, reared from <italic><tp:taxon-name><tp:taxon-name-part taxon-name-part-type="genus" reg="Salix">Salix</tp:taxon-name-part> <tp:taxon-name-part taxon-name-part-type="species" reg="lapponum">lapponum</tp:taxon-name-part></tp:taxon-name></italic> 2014-07-09 (emerged 2015-02), leg. H. Wallin, <abbrev xmlns:xlink="http://www.w3.org/1999/xlink" xlink:title="Collection Henrik Wallin, Uppsala, Sweden" id="ABBRID0EMTAK" xlink:type="simple">CHW</abbrev>; 1 ♂ <abbrev xmlns:xlink="http://www.w3.org/1999/xlink" xlink:title="body length" id="ABBRID0EQTAK" xlink:type="simple">BL</abbrev> 11.0 mm, Härjedalen, Lövhögen, 1946-07-02, leg. N. Höglund, <named-content xmlns:xlink="http://www.w3.org/1999/xlink" content-type="dwc:institutional_code" xlink:type="simple">NHRS</named-content>-COLE 00007432; 1 ♀ <abbrev xmlns:xlink="http://www.w3.org/1999/xlink" xlink:title="body length" id="ABBRID0EZTAK" xlink:type="simple">BL</abbrev> 11.0 mm, Torne lappmark, Silkimuotka, 1948-06-28, leg. N. Höglund, <named-content xmlns:xlink="http://www.w3.org/1999/xlink" content-type="dwc:institutional_code" xlink:type="simple">NHRS</named-content>-COLE 00007433; 1 ♀ <abbrev xmlns:xlink="http://www.w3.org/1999/xlink" xlink:title="body length" id="ABBRID0ECUAK" xlink:type="simple">BL</abbrev> 11.0 mm, Torne lappmark, Silkimuotka, 1948-06-28, leg. N. Höglund, <named-content xmlns:xlink="http://www.w3.org/1999/xlink" content-type="dwc:institutional_code" xlink:type="simple">NHRS</named-content>-COLE 00007438; 1 ♂ <abbrev xmlns:xlink="http://www.w3.org/1999/xlink" xlink:title="body length" id="ABBRID0ELUAK" xlink:type="simple">BL</abbrev> 10.0 mm, Torne lappmark, Silkimuotka, 1948-06-28, leg. N. Höglund, <named-content xmlns:xlink="http://www.w3.org/1999/xlink" content-type="dwc:institutional_code" xlink:type="simple">NHRS</named-content>-COLE 00007436; 1 ♂ <abbrev xmlns:xlink="http://www.w3.org/1999/xlink" xlink:title="body length" id="ABBRID0EUUAK" xlink:type="simple">BL</abbrev> 11.0 mm, Lp. in., ex coll. Boheman, <named-content xmlns:xlink="http://www.w3.org/1999/xlink" content-type="dwc:institutional_code" xlink:type="simple">NHRS</named-content>; 1 ♀ <abbrev xmlns:xlink="http://www.w3.org/1999/xlink" xlink:title="body length" id="ABBRID0E4UAK" xlink:type="simple">BL</abbrev> 11.2 mm, Lp. in., ex coll. Schönherr, <named-content xmlns:xlink="http://www.w3.org/1999/xlink" content-type="dwc:institutional_code" xlink:type="simple">NHRS</named-content>; 1 ♀ <abbrev xmlns:xlink="http://www.w3.org/1999/xlink" xlink:title="body length" id="ABBRID0EGVAK" xlink:type="simple">BL</abbrev> 12.0 mm, Jämtland, ex coll. Rudolphi, <named-content xmlns:xlink="http://www.w3.org/1999/xlink" content-type="dwc:institutional_code" xlink:type="simple">NHRS</named-content>; 1 ♂ <abbrev xmlns:xlink="http://www.w3.org/1999/xlink" xlink:title="body length" id="ABBRID0EPVAK" xlink:type="simple">BL</abbrev> 10.2 mm, Lp. i. S.U., <named-content xmlns:xlink="http://www.w3.org/1999/xlink" content-type="dwc:institutional_code" xlink:type="simple">NHRS</named-content>. <bold>Norway</bold>: 1 ♂ <abbrev xmlns:xlink="http://www.w3.org/1999/xlink" xlink:title="body length" id="ABBRID0E1VAK" xlink:type="simple">BL</abbrev> 11.4 mm, 1 ♂ <abbrev xmlns:xlink="http://www.w3.org/1999/xlink" xlink:title="body length" id="ABBRID0E5VAK" xlink:type="simple">BL</abbrev> 10.9 mm, 1 ♂ <abbrev xmlns:xlink="http://www.w3.org/1999/xlink" xlink:title="body length" id="ABBRID0ECWAK" xlink:type="simple">BL</abbrev> 9.9 mm, 1 ♂ <abbrev xmlns:xlink="http://www.w3.org/1999/xlink" xlink:title="body length" id="ABBRID0EGWAK" xlink:type="simple">BL</abbrev> 10.1 mm, 1 ♀ <abbrev xmlns:xlink="http://www.w3.org/1999/xlink" xlink:title="body length" id="ABBRID0EKWAK" xlink:type="simple">BL</abbrev> 12.7 mm, 1 ♀ <abbrev xmlns:xlink="http://www.w3.org/1999/xlink" xlink:title="body length" id="ABBRID0EOWAK" xlink:type="simple">BL</abbrev> 13.5 mm HEN, Trysil: Ljørdalen, Skjærkjølen (EIS 65) 61°21'44.5"N, 12°40'06.3"E, 2014-VI-31, reared from <italic><tp:taxon-name><tp:taxon-name-part taxon-name-part-type="genus" reg="Salix">Salix</tp:taxon-name-part> <tp:taxon-name-part taxon-name-part-type="species" reg="lapponum">lapponum</tp:taxon-name-part></tp:taxon-name></italic>, Leg. T. Kvamme <abbrev xmlns:xlink="http://www.w3.org/1999/xlink" xlink:title="Collection Torstein Kvamme, Ås, Norway" id="ABBRID0E4WAK" xlink:type="simple">CTK</abbrev>; 1 ♂ <abbrev xmlns:xlink="http://www.w3.org/1999/xlink" xlink:title="body length" id="ABBRID0EBXAK" xlink:type="simple">BL</abbrev> 10.0 mm, BV, Ål: Vatsfjorden, 2006-07-17, leg. O. J. Lønnve, <named-content xmlns:xlink="http://www.w3.org/1999/xlink" content-type="dwc:institutional_code" xlink:type="simple">NHMO</named-content>; 1 ♀ <abbrev xmlns:xlink="http://www.w3.org/1999/xlink" xlink:title="body length" id="ABBRID0EKXAK" xlink:type="simple">BL</abbrev> 12.5 mm, HEN, Trysil: Tangåtjønna, 2011-06-25, leg. P.K. Solevåg, <abbrev xmlns:xlink="http://www.w3.org/1999/xlink" xlink:title="Collection Per Kristian Solevåg, Lier, Norway" id="ABBRID0EOXAK" xlink:type="simple">CPKS</abbrev>; 1 ♂ <abbrev xmlns:xlink="http://www.w3.org/1999/xlink" xlink:title="body length" id="ABBRID0ESXAK" xlink:type="simple">BL</abbrev> 10.5 mm, OS, Nordre Land: Synfjellet, 1897-07-20/21, <abbrev xmlns:xlink="http://www.w3.org/1999/xlink" content-type="institution" xlink:title="Norwegian Institute of Bioeconomy Research, Ås, Norway" id="ABBRID0EWXAK" xlink:type="simple">NIBIO</abbrev>; 1 ♀ <!--PageBreak--><!--PageBreak--><abbrev xmlns:xlink="http://www.w3.org/1999/xlink" xlink:title="body length" id="ABBRID0E4XAK" xlink:type="simple">BL</abbrev> 11.5 mm, HEN, Trysil: Ljørdalen, 2014-06-25, <italic><tp:taxon-name><tp:taxon-name-part taxon-name-part-type="genus" reg="Salix">Salix</tp:taxon-name-part> <tp:taxon-name-part taxon-name-part-type="species" reg="lapponum">lapponum</tp:taxon-name-part></tp:taxon-name></italic>, leg. Å. Lindelöw, <abbrev xmlns:xlink="http://www.w3.org/1999/xlink" xlink:title="Collection Åke Lindelöw, Uppsala, Sweden" id="ABBRID0EMYAK" xlink:type="simple">CÅL</abbrev>; 1 ♀ <abbrev xmlns:xlink="http://www.w3.org/1999/xlink" xlink:title="body length" id="ABBRID0EQYAK" xlink:type="simple">BL</abbrev> 11.0 mm, 1 ♂ <abbrev xmlns:xlink="http://www.w3.org/1999/xlink" xlink:title="body length" id="ABBRID0EUYAK" xlink:type="simple">BL</abbrev> 11.0 mm and 1 ♂ <abbrev xmlns:xlink="http://www.w3.org/1999/xlink" xlink:title="body length" id="ABBRID0EYYAK" xlink:type="simple">BL</abbrev> 11.5 mm HEN, Skåret, RT90 6826517/1324435, 2014-06-25, <italic><tp:taxon-name><tp:taxon-name-part taxon-name-part-type="genus" reg="Salix">Salix</tp:taxon-name-part> <tp:taxon-name-part taxon-name-part-type="species" reg="lapponum">lapponum</tp:taxon-name-part></tp:taxon-name></italic>, leg. Å. Lindelöw, <abbrev xmlns:xlink="http://www.w3.org/1999/xlink" xlink:title="Collection Åke Lindelöw, Uppsala, Sweden" id="ABBRID0EHZAK" xlink:type="simple">CÅL</abbrev>; 2 ♀♀ <abbrev xmlns:xlink="http://www.w3.org/1999/xlink" xlink:title="body length" id="ABBRID0ELZAK" xlink:type="simple">BL</abbrev> 12.5 mm, 1 ♀ <abbrev xmlns:xlink="http://www.w3.org/1999/xlink" xlink:title="body length" id="ABBRID0EPZAK" xlink:type="simple">BL</abbrev> 12.0 mm, 2 ♀♀ <abbrev xmlns:xlink="http://www.w3.org/1999/xlink" xlink:title="body length" id="ABBRID0ETZAK" xlink:type="simple">BL</abbrev> 13.0 mm, 1 ♀ <abbrev xmlns:xlink="http://www.w3.org/1999/xlink" xlink:title="body length" id="ABBRID0EXZAK" xlink:type="simple">BL</abbrev> 11.0 mm, 6 ♂♂ <abbrev xmlns:xlink="http://www.w3.org/1999/xlink" xlink:title="body length" id="ABBRID0E2ZAK" xlink:type="simple">BL</abbrev> 11.0 mm, 1 ♂ <abbrev xmlns:xlink="http://www.w3.org/1999/xlink" xlink:title="body length" id="ABBRID0E6ZAK" xlink:type="simple">BL</abbrev> 10.5 mm, 2 ♂♂ <abbrev xmlns:xlink="http://www.w3.org/1999/xlink" xlink:title="body length" id="ABBRID0ED1AK" xlink:type="simple">BL</abbrev> 10.0 mm, HEN, 5km NE Østby (Ljørdalen), 2014-05-31, reared from <italic><tp:taxon-name><tp:taxon-name-part taxon-name-part-type="genus" reg="Salix">Salix</tp:taxon-name-part> <tp:taxon-name-part taxon-name-part-type="species" reg="lapponum">lapponum</tp:taxon-name-part></tp:taxon-name></italic> (emerged 2014-06-12), leg. H. Wallin, <abbrev xmlns:xlink="http://www.w3.org/1999/xlink" xlink:title="Collection Henrik Wallin, Uppsala, Sweden" id="ABBRID0ES1AK" xlink:type="simple">CHW</abbrev>; 2 ♀♀ <abbrev xmlns:xlink="http://www.w3.org/1999/xlink" xlink:title="body length" id="ABBRID0EW1AK" xlink:type="simple">BL</abbrev> 13.0 mm and 1 ♂ <abbrev xmlns:xlink="http://www.w3.org/1999/xlink" xlink:title="body length" id="ABBRID0E11AK" xlink:type="simple">BL</abbrev> 11.0 mm, HEN, 5km SE Trysil, 2014-05-31, reared from <italic><tp:taxon-name><tp:taxon-name-part taxon-name-part-type="genus" reg="Salix">Salix</tp:taxon-name-part> <tp:taxon-name-part taxon-name-part-type="species" reg="lapponum">lapponum</tp:taxon-name-part></tp:taxon-name></italic> (emerged 2014-06-08), leg. H. Wallin, <abbrev xmlns:xlink="http://www.w3.org/1999/xlink" xlink:title="Collection Henrik Wallin, Uppsala, Sweden" id="ABBRID0EJ2AK" xlink:type="simple">CHW</abbrev>. <bold>Finland</bold>: 2 ♂♂ <abbrev xmlns:xlink="http://www.w3.org/1999/xlink" xlink:title="body length" id="ABBRID0EP2AK" xlink:type="simple">BL</abbrev> 10.0 mm, Enontekiö, 1951-08-26, leg. Hellman, <named-content xmlns:xlink="http://www.w3.org/1999/xlink" content-type="dwc:institutional_code" xlink:type="simple">MZH</named-content>; 1 ♀ <abbrev xmlns:xlink="http://www.w3.org/1999/xlink" xlink:title="body length" id="ABBRID0EY2AK" xlink:type="simple">BL</abbrev> 10.3 mm, Enontekiö, 1951-08-26, leg. Hellman, <named-content xmlns:xlink="http://www.w3.org/1999/xlink" content-type="dwc:institutional_code" xlink:type="simple">NHRS</named-content>; 1 ♂ <abbrev xmlns:xlink="http://www.w3.org/1999/xlink" xlink:title="body length" id="ABBRID0EB3AK" xlink:type="simple">BL</abbrev> 10.5 mm, Kemijärvi, 1936-06-22, leg. Krogerus, <named-content xmlns:xlink="http://www.w3.org/1999/xlink" content-type="dwc:institutional_code" xlink:type="simple">MZH</named-content>; 1 ♀ <abbrev xmlns:xlink="http://www.w3.org/1999/xlink" xlink:title="body length" id="ABBRID0EK3AK" xlink:type="simple">BL</abbrev> 12.4 mm, Finland, ex coll. Schönherr, <named-content xmlns:xlink="http://www.w3.org/1999/xlink" content-type="dwc:institutional_code" xlink:type="simple">NHRS</named-content> no. 8146 E94. <bold>Russia</bold>: 1 ♂ <abbrev xmlns:xlink="http://www.w3.org/1999/xlink" xlink:title="body length" id="ABBRID0EV3AK" xlink:type="simple">BL</abbrev> 10.0 mm, <abbrev xmlns:xlink="http://www.w3.org/1999/xlink" xlink:title="maximum body width" id="ABBRID0EZ3AK" xlink:type="simple">BW</abbrev> <abbrev xmlns:xlink="http://www.w3.org/1999/xlink" xlink:title="body length" id="ABBRID0E43AK" xlink:type="simple">BL</abbrev> 2.5 mm, Central Russia (Russia Merid.), leg. Zarisin, ex coll. C. Nyberg, <named-content xmlns:xlink="http://www.w3.org/1999/xlink" content-type="dwc:institutional_code" xlink:type="simple">MZH</named-content>: 1 ♂ <abbrev xmlns:xlink="http://www.w3.org/1999/xlink" xlink:title="body length" id="ABBRID0EG4AK" xlink:type="simple">BL</abbrev> 8.7 mm, Central Russia (Russia Merid.), ex coll. Duske, <named-content xmlns:xlink="http://www.w3.org/1999/xlink" content-type="dwc:institutional_code" xlink:type="simple">MZH</named-content>; 1 ♂ <abbrev xmlns:xlink="http://www.w3.org/1999/xlink" xlink:title="body length" id="ABBRID0EP4AK" xlink:type="simple">BL</abbrev> 10.6 mm, Petsamo (Petjenga), leg. Hellén (id 716), <named-content xmlns:xlink="http://www.w3.org/1999/xlink" content-type="dwc:institutional_code" xlink:type="simple">MZH</named-content>.</p><fig id="F8" position="float" orientation="portrait"><label>Figure 8.</label><caption><p>Habitus (lateral view). <bold>a</bold> <italic><tp:taxon-name><tp:taxon-name-part taxon-name-part-type="genus" reg="Saperda">Saperda</tp:taxon-name-part> <tp:taxon-name-part taxon-name-part-type="species" reg="populnea">populnea</tp:taxon-name-part> <tp:taxon-name-part taxon-name-part-type="subspecies" reg="populnea">populnea</tp:taxon-name-part></tp:taxon-name></italic> (Linnaus, 1758), Stockholm, Nacka (Södermanland), Sweden (photo: Karsten Sund) <bold>b</bold> <italic><tp:taxon-name><tp:taxon-name-part taxon-name-part-type="genus" reg="Saperda">S.</tp:taxon-name-part> <tp:taxon-name-part taxon-name-part-type="species" reg="populnea">populnea</tp:taxon-name-part> <tp:taxon-name-part taxon-name-part-type="subspecies" reg="lapponica">lapponica</tp:taxon-name-part></tp:taxon-name></italic> ssp. n., Kiruna (Lappland), Sweden (photo: Karsten Sund).</p></caption><graphic xmlns:xlink="http://www.w3.org/1999/xlink" xlink:href="zookeys-691-103-g008.jpg" position="float" orientation="portrait" xlink:type="simple" id="oo_150725.jpg"/></fig></tp:treatment-sec><tp:treatment-sec sec-type="material" id="SECID0EH6AK"><title>Additional material examined.</title><p>The following specimens collected in Finland and available (through Boldsystems Public Data Portal) for photo examination includes: 1 ♀ COLFA181-10, Lapland, Inari, 1980-07-11, leg. Erkki Laasonen, id <ext-link xmlns:xlink="http://www.w3.org/1999/xlink" ext-link-type="gen" xlink:href="MP00443" xlink:type="simple">MP00443</ext-link>, <named-content xmlns:xlink="http://www.w3.org/1999/xlink" content-type="dwc:institutional_code" xlink:type="simple">ZMUO</named-content>; 1 ♂ COLFA187-10, Lapland, Inari, 1993-08-26, leg. Juhani Itaemies, id <ext-link xmlns:xlink="http://www.w3.org/1999/xlink" ext-link-type="gen" xlink:href="MP00449" xlink:type="simple">MP00449</ext-link>, <named-content xmlns:xlink="http://www.w3.org/1999/xlink" content-type="dwc:institutional_code" xlink:type="simple">ZMUO</named-content>.</p></tp:treatment-sec><tp:treatment-sec sec-type="description" id="SECID0EX6AK"><title>Description.</title><p>A relatively small to medium-sized and subcylindrical subspecies with body length 9.5–13.0 mm in females and 8.0–12.0 mm in males, according to measurements from the present study. Body 3.1 times longer than wide in females and 3.4 times longer than wide in males (Fig. <xref ref-type="fig" rid="F6">6b–c, e–f</xref>). Integument black, the compressed pubescence is yellowish to whitish (most northern populations) (Figs <xref ref-type="fig" rid="F6">6c, f</xref>) to reduced orange-brown pubescence (southern populations) (Fig. <xref ref-type="fig" rid="F6">6b, e</xref>). Elytra with numerous long erected dark brown hairs. The pubescence in the southern populations is relatively dense in both sexes. The yellowish to whitish pubescence in the northernmost populations (above the Arctic Circle) is strongly reduced resulting in exposed and shining integument in both sexes. The orange-brown pubescence is present but weakly extended laterally in females from southern populations and the yellowish to whitish pubescence in females from northern populations very weak laterally (Fig. <xref ref-type="fig" rid="F8">8b</xref>).</p><p>
              <bold>Head in females.</bold> Frons convex and broader than long (about 5 times broader than the width of one eye lobe), eyes with lower eye lobes slightly longer than broad and as long as gena below it. Genae posteriorly with long fringes of yellowish or whitish hairs and genae evenly narrowing towards mouthparts resulting in head being more “rounded” (Fig. <xref ref-type="fig" rid="F9">9b</xref>). Frons weakly covered with yellowish to whitish pubescence, and numerous dark brown, long and erected hairs. The area between antennal segments is shallowly impressed. Frons densely covered with orange-brown pubescence and numerous dark brown, long erect hairs. Genae posteriorly with long fringes of orange-brown hairs. <bold>Head in males</bold>: Frons convex and broader than long (about 4 times broader than the width of one eye lobe), eyes with lower eye lobes longer than broad and about 3 times longer than the short gena below. Head with frons rounded, genae straight and acutely narrowing towards mouthparts, frons weakly covered with whitish or orange-<!--PageBreak-->brown pubescence and numerous dark brown, long and erected hairs. Genae posteriorly with long fringes of orange-brown hairs. The area between antennal segments is shallowly impressed. <bold>Mouthparts.</bold> Frontoclypeal margin has a fringe of relatively long whitish pubescence and long, brown, suberect hairs. Clypeus glabrous except at base. Labrum with appressed, whitish pubescence and numerous long, suberect, orange-brown setae. <bold>Antennae.</bold> Short, slender, at the most extending beyond the middle of elytra by 2–3 antennomeres in females (Fig. <xref ref-type="fig" rid="F6">6b–c</xref>). In males, the antennae reach by 3-4 antennomeres past the middle; thus, antennae are always shorter than body in males (Fig. <xref ref-type="fig" rid="F6">6e–f</xref>). The segments from third segment are annulate. Annulation on antennal segments greyish and covering about ¾ of the anterior part of each antennal segment. The subconical, third segment is longer than first and fourth. Scape slender and coarsely punctured with a combination of large and small, shallow punctures and long black hairs. <bold>Thorax.</bold> Pronotum subcylindrical, slightly broader than long, lacking lateral spines. Pronotal disk convex, weak median line often with a glabrous and shining area medially, base shallowly impressed, coarse punctures except medially, densely covered with long erect and brown hairs, two broad lateral yellowish stripes with a weak median line interrupted medially. Prosternum densely pubescent with yellowish and whitish hairs. <bold>Elytra.</bold> 2.6–3.0 times longer than broad in females and 2.7–3.1 times longer than broad in males. No distinct carinae present on elytra. Parallel and weakly narrowing towards apices, apices narrowing and rounded, punctures coarse, deep, contiguous towards humeri and apices and confluent medially (especially in males where <!--PageBreak-->confluent punctures form short and weakly raised ridges transversally on each elytron), pubescence relatively weak to dense. There are generally eight relatively distinct and small to relatively large, yellowish to whitish spots on elytra, arranged in pairs: the first and third near the suture, spots in the third pair often elongated transversally or even divided into two spots each, spots in the fourth pair elongated transversally and placed on the middle of elytra in females (Fig. <xref ref-type="fig" rid="F6">6b–c</xref>), Females from northern populations have irregular spots of yellowish to whitish pubescence between the third and fourth pair of spots and towards apices. No missing spots were seen in any of the examined specimens, but a few old worn specimens had very small i.e. obsolete spots on the elytra. The remaining part of elytra is covered with scattered yellowish or whitish pubescence and numerous long brown hairs. <bold>Scutellum.</bold> “U-shaped” and weakly covered with whitish hairs (southern populations) or entire scutellum glabrous (most northern populations). <bold>Hind wing.</bold> About 11.0 mm long in females and 9.0 mm long in males (Fig. <xref ref-type="fig" rid="F11">11b–c</xref>). Covered with weak smoky tint. Several veins are broken with apical portions not connected to basal portions. MP3 (rudimentary), MP4 and AA vein broken. Radial cell very strong and complete. <bold>Legs.</bold> Relatively short, densely covered with fine whitish pubescent including tarsi, tarsal claws lacking a process. <bold>Venter.</bold> Densely covered with whitish to yellowish pubescence in both sexes, prosternal process narrow and flattened anteriorly. Mesosternum and abdominal ventrites are densely covered with yellowish or whitish pubescence and numerous yellowish and long, erected hairs. Posterior margin of sternite VII rounded and often deeply notched on medially. <bold>Male terminalia.</bold> Aedeagus 2.0-2.3 mm long, evenly curved towards apex and compressed dorso-ventrally (Fig. <xref ref-type="fig" rid="F10">10f</xref>), dorsal surface smooth and shining with apical part weakly narrowed towards apex (Fig. <xref ref-type="fig" rid="F10">10c–d</xref>). Tegmen with parameres 2.1–2.5 mm longer and straight dorso-ventrally (Fig. <xref ref-type="fig" rid="F10">10l</xref>). Parameres acutely narrowing towards apex, with dorsal surface glabrous and shining, or (rarely) with entire surface densely covered with punctures and suberected setae. The inner margins well-separated and diverging towards apices (Figs <xref ref-type="fig" rid="F10">10i–j</xref>). Tergite VIII 0.6–1.0 mm long, relatively large and rounded with the posterior margin concave in the middle and densely covered with white pubescence and numerous long brown hairs (Fig. <xref ref-type="fig" rid="F10">10p-q</xref>). Sclerites inside internal sac 1.7–2.1 mm long consisting of three parallel “shaft-like” structures, of which the apical end (top) is elongated and posterior end blunt and acutely narrowing towards posterior end (Fig. <xref ref-type="fig" rid="F10">10n</xref>). The colour of male genitalia is yellowish to dark brown. <bold>Female terminalia.</bold> Tignum almost straight, 6.5–8.2 mm long (width 0.1–0.2 mm at the widest point apically). Tergite VIII posterior margin (width: 1.0 mm) with a few brown hairs. The colour is brown. Spermathecal capsule: strongly sclerotised, yellowish, round and supplied with a short shaft, diameter: 0.5 mm.</p><fig id="F9" position="float" orientation="portrait"><label>Figure 9.</label><caption><p>Frons. <bold>a</bold> ♀ <italic><tp:taxon-name><tp:taxon-name-part taxon-name-part-type="genus" reg="Saperda">Saperda</tp:taxon-name-part> <tp:taxon-name-part taxon-name-part-type="species" reg="populnea">populnea</tp:taxon-name-part> <tp:taxon-name-part taxon-name-part-type="subspecies" reg="populnea">populnea</tp:taxon-name-part></tp:taxon-name></italic> (Linnaeus, 1758), Knutby (Uppland), Sweden <bold>b</bold> ♀ <italic><tp:taxon-name><tp:taxon-name-part taxon-name-part-type="genus" reg="Saperda">S.</tp:taxon-name-part> <tp:taxon-name-part taxon-name-part-type="species" reg="populnea">populnea</tp:taxon-name-part> <tp:taxon-name-part taxon-name-part-type="subspecies" reg="lapponica">lapponica</tp:taxon-name-part></tp:taxon-name></italic> ssp. n., Kiruna (Lappland), Sweden.</p></caption><graphic xmlns:xlink="http://www.w3.org/1999/xlink" xlink:href="zookeys-691-103-g009.jpg" position="float" orientation="portrait" xlink:type="simple" id="oo_150726.jpg"/></fig></tp:treatment-sec><tp:treatment-sec sec-type="remarks" id="SECID0EGEBK"><title>Remarks.</title><p>morphological characteristics are mainly based on type specimens, either collected on, or reared from branches of <italic><tp:taxon-name><tp:taxon-name-part taxon-name-part-type="genus" reg="Salix">Salix</tp:taxon-name-part> <tp:taxon-name-part taxon-name-part-type="species" reg="lapponum">lapponum</tp:taxon-name-part></tp:taxon-name></italic>. <italic><tp:taxon-name><tp:taxon-name-part taxon-name-part-type="genus" reg="Saperda">S.</tp:taxon-name-part> <tp:taxon-name-part taxon-name-part-type="species" reg="populnea">populnea</tp:taxon-name-part> <tp:taxon-name-part taxon-name-part-type="subspecies" reg="lapponica">lapponica</tp:taxon-name-part></tp:taxon-name></italic> ssp. n. is separated from <italic><tp:taxon-name><tp:taxon-name-part taxon-name-part-type="genus" reg="Saperda">S.</tp:taxon-name-part> <tp:taxon-name-part taxon-name-part-type="species" reg="populnea">populnea</tp:taxon-name-part> <tp:taxon-name-part taxon-name-part-type="subspecies" reg="populnea">populnea</tp:taxon-name-part></tp:taxon-name></italic> by the overall smaller body size, shorter antennae in both sexes, reduced pubescence on thorax and elytra, mainly yellowish to whitish pubescence, reduced or absent pubescence on scutellum and short frons in females which is giving the appearance of a rounded head (Fig. <xref ref-type="fig" rid="F8">8b</xref>). The characters <!--PageBreak-->presented herein are mainly based on newly hatched and fully sclerotised specimens. Small, dark and less pubescent specimens are easily recognized in collections in Fennoscandia and were in most cases, found to belong to the new subspecies <italic><tp:taxon-name><tp:taxon-name-part taxon-name-part-type="genus" reg="Saperda">S.</tp:taxon-name-part> <tp:taxon-name-part taxon-name-part-type="species" reg="populnea">populnea</tp:taxon-name-part> <tp:taxon-name-part taxon-name-part-type="subspecies" reg="lapponica">lapponica</tp:taxon-name-part></tp:taxon-name></italic> ssp. n. There are variations in the body size and colour pattern on elytra between the various populations of <italic><tp:taxon-name><tp:taxon-name-part taxon-name-part-type="genus" reg="Saperda">S.</tp:taxon-name-part> <tp:taxon-name-part taxon-name-part-type="species" reg="populnea">populnea</tp:taxon-name-part> <tp:taxon-name-part taxon-name-part-type="subspecies" reg="lapponica">lapponica</tp:taxon-name-part></tp:taxon-name></italic> ssp. n. The slightly larger specimens occurring in the southern populations near Trysil, Norway, have more distinct spots on elytra. The darker and smaller specimens from the northern populations, occurring in the northern Scandinavian mountain range near e. g Kiruna, also have intermediate forms occurring e.g. in Juksjaur near Tärnaby. The darker and slightly smaller specimens have more reduced spots on elytra. No such geographical variation in body size and colour pattern has been found in <italic><tp:taxon-name><tp:taxon-name-part taxon-name-part-type="genus" reg="Saperda">S.</tp:taxon-name-part> <tp:taxon-name-part taxon-name-part-type="species" reg="populnea">populnea</tp:taxon-name-part> <tp:taxon-name-part taxon-name-part-type="subspecies" reg="populnea">populnea</tp:taxon-name-part></tp:taxon-name></italic> in Fennoscandia.</p><fig id="F10" position="float" orientation="portrait"><label>Figure 10.</label><caption><p>Aedeagi (<bold>a–d</bold> dorsal view <bold>e–f</bold> lateral view), parameres with median lobes (<bold>g–j</bold> dorsal view <bold>k–l</bold> lateral view), sclerite inside internal sac (<bold>m–n</bold>) and tergite VIII in males (<bold>o–q</bold>). <bold>a</bold> <italic><tp:taxon-name><tp:taxon-name-part taxon-name-part-type="genus" reg="Saperda">Saperda</tp:taxon-name-part> <tp:taxon-name-part taxon-name-part-type="species" reg="populnea">populnea</tp:taxon-name-part> <tp:taxon-name-part taxon-name-part-type="subspecies" reg="populnea">populnea</tp:taxon-name-part></tp:taxon-name></italic> (Linnaeus, 1758), Joensuu, Finland <bold>b</bold> <italic><tp:taxon-name><tp:taxon-name-part taxon-name-part-type="genus" reg="Saperda">S.</tp:taxon-name-part> <tp:taxon-name-part taxon-name-part-type="species" reg="populnea">populnea</tp:taxon-name-part> <tp:taxon-name-part taxon-name-part-type="subspecies" reg="populnea">populnea</tp:taxon-name-part></tp:taxon-name></italic>, Umeå (Västerbotten), Sweden <bold>c</bold> <italic><tp:taxon-name><tp:taxon-name-part taxon-name-part-type="genus" reg="Saperda">S.</tp:taxon-name-part> <tp:taxon-name-part taxon-name-part-type="species" reg="populnea">populnea</tp:taxon-name-part> <tp:taxon-name-part taxon-name-part-type="subspecies" reg="lapponica">lapponica</tp:taxon-name-part></tp:taxon-name></italic> ssp. n., Ljørdalen, Norway <bold>d</bold> Soppero (Lappland), Sweden <bold>e</bold> <italic><tp:taxon-name><tp:taxon-name-part taxon-name-part-type="genus" reg="Saperda">S.</tp:taxon-name-part> <tp:taxon-name-part taxon-name-part-type="species" reg="populnea">populnea</tp:taxon-name-part> <tp:taxon-name-part taxon-name-part-type="subspecies" reg="populnea">populnea</tp:taxon-name-part></tp:taxon-name></italic> Joensuu, Finland <bold>f</bold> <italic><tp:taxon-name><tp:taxon-name-part taxon-name-part-type="genus" reg="Saperda">S.</tp:taxon-name-part> <tp:taxon-name-part taxon-name-part-type="species" reg="populnea">populnea</tp:taxon-name-part> <tp:taxon-name-part taxon-name-part-type="subspecies" reg="lapponica">lapponica</tp:taxon-name-part></tp:taxon-name></italic> ssp. n., Silkimuotka, Finland <bold>g</bold> <italic><tp:taxon-name><tp:taxon-name-part taxon-name-part-type="genus" reg="Saperda">Saperda</tp:taxon-name-part> <tp:taxon-name-part taxon-name-part-type="species" reg="populnea">populnea</tp:taxon-name-part> <tp:taxon-name-part taxon-name-part-type="subspecies" reg="populnea">populnea</tp:taxon-name-part></tp:taxon-name></italic> (Linnaeus, 1758), Släp (Halland), Sweden <bold>h</bold> <italic><tp:taxon-name><tp:taxon-name-part taxon-name-part-type="genus" reg="Saperda">S.</tp:taxon-name-part> <tp:taxon-name-part taxon-name-part-type="species" reg="populnea">populnea</tp:taxon-name-part> <tp:taxon-name-part taxon-name-part-type="subspecies" reg="populnea">populnea</tp:taxon-name-part></tp:taxon-name></italic>, Sillre (Medelpad), Sweden <bold>i</bold> <italic><tp:taxon-name><tp:taxon-name-part taxon-name-part-type="genus" reg="Saperda">S.</tp:taxon-name-part> <tp:taxon-name-part taxon-name-part-type="species" reg="populnea">populnea</tp:taxon-name-part> <tp:taxon-name-part taxon-name-part-type="subspecies" reg="lapponica">lapponica</tp:taxon-name-part></tp:taxon-name></italic> ssp. n., Ljørdalen, Norway <bold>j</bold> <italic><tp:taxon-name><tp:taxon-name-part taxon-name-part-type="genus" reg="Saperda">S.</tp:taxon-name-part> <tp:taxon-name-part taxon-name-part-type="species" reg="populnea">populnea</tp:taxon-name-part> <tp:taxon-name-part taxon-name-part-type="subspecies" reg="lapponica">lapponica</tp:taxon-name-part></tp:taxon-name></italic> ssp. n., Kittelfjäll (Västerbotten), Sweden; k: <italic><tp:taxon-name><tp:taxon-name-part taxon-name-part-type="genus" reg="Saperda">S.</tp:taxon-name-part> <tp:taxon-name-part taxon-name-part-type="species" reg="populnea">populnea</tp:taxon-name-part> <tp:taxon-name-part taxon-name-part-type="subspecies" reg="populnea">populnea</tp:taxon-name-part></tp:taxon-name></italic>, Uppsala (Uppland) <bold>l</bold> <italic><tp:taxon-name><tp:taxon-name-part taxon-name-part-type="genus" reg="Saperda">S.</tp:taxon-name-part> <tp:taxon-name-part taxon-name-part-type="species" reg="populnea">populnea</tp:taxon-name-part> <tp:taxon-name-part taxon-name-part-type="subspecies" reg="lapponica">lapponica</tp:taxon-name-part></tp:taxon-name></italic> ssp. n., Enontekiö, Finland <bold>m</bold> <italic><tp:taxon-name><tp:taxon-name-part taxon-name-part-type="genus" reg="Saperda">Saperda</tp:taxon-name-part> <tp:taxon-name-part taxon-name-part-type="species" reg="populnea">populnea</tp:taxon-name-part> <tp:taxon-name-part taxon-name-part-type="subspecies" reg="populnea">populnea</tp:taxon-name-part></tp:taxon-name></italic> (Linnaeus, 1758), Uppsala, Sweden <bold>n</bold> <italic><tp:taxon-name><tp:taxon-name-part taxon-name-part-type="genus" reg="Saperda">S.</tp:taxon-name-part> <tp:taxon-name-part taxon-name-part-type="species" reg="populnea">populnea</tp:taxon-name-part> <tp:taxon-name-part taxon-name-part-type="subspecies" reg="lapponica">lapponica</tp:taxon-name-part></tp:taxon-name></italic> ssp. n., Kiruna, Sweden <bold>o</bold> <italic><tp:taxon-name><tp:taxon-name-part taxon-name-part-type="genus" reg="Saperda">Saperda</tp:taxon-name-part> <tp:taxon-name-part taxon-name-part-type="species" reg="populnea">populnea</tp:taxon-name-part> <tp:taxon-name-part taxon-name-part-type="subspecies" reg="populnea">populnea</tp:taxon-name-part></tp:taxon-name></italic> (Linnaeus, 1758), Uppsala, Sweden <bold>p</bold> <italic><tp:taxon-name><tp:taxon-name-part taxon-name-part-type="genus" reg="Saperda">S.</tp:taxon-name-part> <tp:taxon-name-part taxon-name-part-type="species" reg="populnea">populnea</tp:taxon-name-part> <tp:taxon-name-part taxon-name-part-type="subspecies" reg="lapponica">lapponica</tp:taxon-name-part></tp:taxon-name></italic> ssp. n., Trysil: Ljørdalen, Norway <bold>q</bold> <italic><tp:taxon-name><tp:taxon-name-part taxon-name-part-type="genus" reg="Saperda">S.</tp:taxon-name-part> <tp:taxon-name-part taxon-name-part-type="species" reg="populnea">populnea</tp:taxon-name-part> <tp:taxon-name-part taxon-name-part-type="subspecies" reg="lapponica">lapponica</tp:taxon-name-part></tp:taxon-name></italic> ssp. n., Kiruna, Sweden.</p></caption><graphic xmlns:xlink="http://www.w3.org/1999/xlink" xlink:href="zookeys-691-103-g010.jpg" position="float" orientation="portrait" xlink:type="simple" id="oo_150727.jpg"/></fig></tp:treatment-sec><tp:treatment-sec sec-type="etymology" id="SECID0ERQBK"><title>Etymology.</title><p>The name is an adjective used as a substantive in the genitive case derived from the specific name of the host plant <italic><tp:taxon-name><tp:taxon-name-part taxon-name-part-type="genus" reg="Salix">Salix</tp:taxon-name-part> <tp:taxon-name-part taxon-name-part-type="species" reg="lapponum">lapponum</tp:taxon-name-part></tp:taxon-name></italic>.</p></tp:treatment-sec><tp:treatment-sec sec-type="distribution" id="SECID0ECRBK"><title>Distribution.</title><p>The distribution of <italic><tp:taxon-name><tp:taxon-name-part taxon-name-part-type="genus" reg="Saperda">S.</tp:taxon-name-part> <tp:taxon-name-part taxon-name-part-type="species" reg="populnea">populnea</tp:taxon-name-part> <tp:taxon-name-part taxon-name-part-type="subspecies" reg="lapponica">lapponica</tp:taxon-name-part></tp:taxon-name></italic> ssp. n. is within the distribution of <italic><tp:taxon-name><tp:taxon-name-part taxon-name-part-type="genus" reg="Salix">Salix</tp:taxon-name-part> <tp:taxon-name-part taxon-name-part-type="species" reg="lapponum">lapponum</tp:taxon-name-part></tp:taxon-name></italic> in Fennoscandia (<xref ref-type="bibr" rid="B44">Hultén 1971</xref>). The most southern populations of <italic><tp:taxon-name><tp:taxon-name-part taxon-name-part-type="genus" reg="Saperda">S.</tp:taxon-name-part> <tp:taxon-name-part taxon-name-part-type="species" reg="populnea">populnea</tp:taxon-name-part> <tp:taxon-name-part taxon-name-part-type="subspecies" reg="lapponica">lapponica</tp:taxon-name-part></tp:taxon-name></italic> ssp. n. occur near Trysil, Norway, while the most northern populations occur north of the Arctic Circle (Fig. <xref ref-type="fig" rid="F13">13</xref>). Since <italic><tp:taxon-name><tp:taxon-name-part taxon-name-part-type="genus" reg="Salix">Salix</tp:taxon-name-part> <tp:taxon-name-part taxon-name-part-type="species" reg="lapponum">lapponum</tp:taxon-name-part></tp:taxon-name></italic> is distributed eastwards in Siberia approximately to the Jenisej Valley (<xref ref-type="bibr" rid="B45">Hultén and Fries 1986</xref>), it is possible that <italic><tp:taxon-name><tp:taxon-name-part taxon-name-part-type="genus" reg="Saperda">S.</tp:taxon-name-part> <tp:taxon-name-part taxon-name-part-type="species" reg="populnea">populnea</tp:taxon-name-part> <tp:taxon-name-part taxon-name-part-type="subspecies" reg="lapponica">lapponica</tp:taxon-name-part></tp:taxon-name></italic> ssp. n. has a much wider distribution in Russia than we are able to show in the present paper.</p><fig id="F11" position="float" orientation="portrait"><label>Figure 11.</label><caption><p>Hind wings. <bold>a</bold> ♀ <italic><tp:taxon-name><tp:taxon-name-part taxon-name-part-type="genus" reg="Saperda">Saperda</tp:taxon-name-part> <tp:taxon-name-part taxon-name-part-type="species" reg="populnea">populnea</tp:taxon-name-part> <tp:taxon-name-part taxon-name-part-type="subspecies" reg="populnea">populnea</tp:taxon-name-part></tp:taxon-name></italic> (Linnaeus, 1758) reared from <italic><tp:taxon-name><tp:taxon-name-part taxon-name-part-type="genus" reg="Populus">Populus</tp:taxon-name-part> <tp:taxon-name-part taxon-name-part-type="species" reg="tremula">tremula</tp:taxon-name-part></tp:taxon-name></italic> L., Uppland, Knivsta, Sweden. <bold>A</bold> AP vein <bold>B</bold> AA vein <bold>C</bold> CuA vein <bold>D</bold> AA3+4 vein <bold>E</bold> CuA3+4 vein <bold>F</bold> Mp4 vein <bold>G</bold> Mp3 vein <bold>H</bold> medial spur vein <bold>I</bold> RA vein <bold>J</bold> MP vein <bold>K</bold> radial cell <bold>L</bold> RP-MP vein <bold>b</bold> ♀ <italic><tp:taxon-name><tp:taxon-name-part taxon-name-part-type="genus" reg="Saperda">Saperda</tp:taxon-name-part> <tp:taxon-name-part taxon-name-part-type="species" reg="populnea">populnea</tp:taxon-name-part> <tp:taxon-name-part taxon-name-part-type="subspecies" reg="lapponica">lapponica</tp:taxon-name-part></tp:taxon-name></italic> ssp. n. reared from <italic><tp:taxon-name><tp:taxon-name-part taxon-name-part-type="genus" reg="Salix">Salix</tp:taxon-name-part> <tp:taxon-name-part taxon-name-part-type="species" reg="lapponum">lapponum</tp:taxon-name-part></tp:taxon-name></italic> L., Trysil: Ljørdalen Norway <bold>c</bold> ♀ <italic><tp:taxon-name><tp:taxon-name-part taxon-name-part-type="genus" reg="Saperda">Saperda</tp:taxon-name-part> <tp:taxon-name-part taxon-name-part-type="species" reg="populnea">populnea</tp:taxon-name-part> <tp:taxon-name-part taxon-name-part-type="subspecies" reg="lapponica">lapponica</tp:taxon-name-part></tp:taxon-name></italic> ssp. n. reared from <italic><tp:taxon-name><tp:taxon-name-part taxon-name-part-type="genus" reg="Salix">Salix</tp:taxon-name-part> <tp:taxon-name-part taxon-name-part-type="species" reg="lapponum">lapponum</tp:taxon-name-part></tp:taxon-name></italic> L., Luleå Lappmark, Gallugas 20 km W. Kiruna, Sweden. Scale bar 10 mm.</p></caption><graphic xmlns:xlink="http://www.w3.org/1999/xlink" xlink:href="zookeys-691-103-g011.jpg" position="float" orientation="portrait" xlink:type="simple" id="oo_150728.jpg"/></fig></tp:treatment-sec><tp:treatment-sec sec-type="biology" id="SECID0EQXBK"><title>Biology.</title><p>The attacks are similar to <italic><tp:taxon-name><tp:taxon-name-part taxon-name-part-type="genus" reg="Saperda">S.</tp:taxon-name-part> <tp:taxon-name-part taxon-name-part-type="species" reg="populnea">populnea</tp:taxon-name-part> <tp:taxon-name-part taxon-name-part-type="subspecies" reg="populnea">populnea</tp:taxon-name-part></tp:taxon-name></italic> where females form a “U-shaped lid” in the bark under which an egg is deposited. Stems and branches around 1–2 cm in diameter are used. However, normally no galls are formed by the host tree (Fig. <xref ref-type="fig" rid="F12">12a–b</xref>). The attacks can be massive and one single stem can contain up to 30 attacks (Fig. <xref ref-type="fig" rid="F12">12a</xref>). Larvae can live during a number of consecutive years since old exit holes are present together with live larvae. It is, therefore, likely that several generations of beetles can develop within the same stem of <italic><tp:taxon-name><tp:taxon-name-part taxon-name-part-type="genus" reg="Salix">Salix</tp:taxon-name-part> <tp:taxon-name-part taxon-name-part-type="species" reg="lapponum">lapponum</tp:taxon-name-part></tp:taxon-name></italic>. Exit holes are normally slightly larger when made by female beetles compared to male, reflecting the differences in size and shape. The development takes at least 2 years, since both small and full-grown larvae were found in stems of <italic><tp:taxon-name><tp:taxon-name-part taxon-name-part-type="genus" reg="Salix">Salix</tp:taxon-name-part> <tp:taxon-name-part taxon-name-part-type="species" reg="lapponum">lapponum</tp:taxon-name-part></tp:taxon-name></italic> after adults had emerged. The localities are wetter than localities where <italic><tp:taxon-name><tp:taxon-name-part taxon-name-part-type="genus" reg="Saperda">S.</tp:taxon-name-part> <tp:taxon-name-part taxon-name-part-type="species" reg="populnea">populnea</tp:taxon-name-part> <tp:taxon-name-part taxon-name-part-type="subspecies" reg="populnea">populnea</tp:taxon-name-part></tp:taxon-name></italic> are found, since <italic><tp:taxon-name><tp:taxon-name-part taxon-name-part-type="genus" reg="Populus">Populus</tp:taxon-name-part> <tp:taxon-name-part taxon-name-part-type="species" reg="tremula">tremula</tp:taxon-name-part></tp:taxon-name></italic> do not occur in biotopes where <italic><tp:taxon-name><tp:taxon-name-part taxon-name-part-type="genus" reg="Salix">S.</tp:taxon-name-part> <tp:taxon-name-part taxon-name-part-type="species" reg="lapponum">lapponum</tp:taxon-name-part></tp:taxon-name></italic> occur. As a consequence, <italic><tp:taxon-name><tp:taxon-name-part taxon-name-part-type="genus" reg="Saperda">S.</tp:taxon-name-part> <tp:taxon-name-part taxon-name-part-type="species" reg="populnea">populnea</tp:taxon-name-part> <tp:taxon-name-part taxon-name-part-type="subspecies" reg="populnea">populnea</tp:taxon-name-part></tp:taxon-name></italic> and <italic><tp:taxon-name><tp:taxon-name-part taxon-name-part-type="genus" reg="Saperda">S.</tp:taxon-name-part> <tp:taxon-name-part taxon-name-part-type="species" reg="populnea">populnea</tp:taxon-name-part> <tp:taxon-name-part taxon-name-part-type="subspecies" reg="lapponica">lapponica</tp:taxon-name-part></tp:taxon-name></italic> ssp. n. live in well separated habitats.</p><p>In addition, parasites including wasps and flies frequently attack <italic><tp:taxon-name><tp:taxon-name-part taxon-name-part-type="genus" reg="Saperda">S.</tp:taxon-name-part> <tp:taxon-name-part taxon-name-part-type="species" reg="populnea">populnea</tp:taxon-name-part> <tp:taxon-name-part taxon-name-part-type="subspecies" reg="populnea">populnea</tp:taxon-name-part></tp:taxon-name></italic> (<xref ref-type="bibr" rid="B88">Schwenke 1974</xref>, Pulkinn and Yang 1984, <xref ref-type="bibr" rid="B34">Georgiev 2001</xref>). Very few such parasites have been collected from stems attacked by <italic><tp:taxon-name><tp:taxon-name-part taxon-name-part-type="genus" reg="Saperda">S.</tp:taxon-name-part> <tp:taxon-name-part taxon-name-part-type="species" reg="populnea">populnea</tp:taxon-name-part> <tp:taxon-name-part taxon-name-part-type="subspecies" reg="lapponica">lapponica</tp:taxon-name-part></tp:taxon-name></italic> ssp. n. which might be due to climatic factors. However, we did recover two parasitoid wasps of the family <tp:taxon-name><tp:taxon-name-part taxon-name-part-type="family">Ichneumonidae</tp:taxon-name-part></tp:taxon-name> from downy willow hatching wood with <italic><tp:taxon-name><tp:taxon-name-part taxon-name-part-type="genus" reg="Saperda">Saperda</tp:taxon-name-part> <tp:taxon-name-part taxon-name-part-type="species" reg="populnea">populnea</tp:taxon-name-part> <tp:taxon-name-part taxon-name-part-type="subspecies" reg="lapponica">lapponica</tp:taxon-name-part></tp:taxon-name></italic> ssp. n. attacks. These were identified as one <italic><tp:taxon-name><tp:taxon-name-part taxon-name-part-type="genus" reg="Poemenia">Poemenia</tp:taxon-name-part> <tp:taxon-name-part taxon-name-part-type="species" reg="hectica">hectica</tp:taxon-name-part></tp:taxon-name></italic> (Gravenhorst, 1829) (<tp:taxon-name><tp:taxon-name-part taxon-name-part-type="subfamily">Poemeniinae</tp:taxon-name-part></tp:taxon-name>) and one <tp:taxon-name><tp:taxon-name-part taxon-name-part-type="subfamily">Campopleginae</tp:taxon-name-part></tp:taxon-name>, possibly belonging to the genus <italic><tp:taxon-name><tp:taxon-name-part taxon-name-part-type="genus" reg="Pyracmon">Pyracmon</tp:taxon-name-part></tp:taxon-name></italic> (det. Jacek Hilszczański). Unfortunately, the second specimen was damaged during post transfer and could therefore not be identified with certainty. While <tp:taxon-name><tp:taxon-name-part taxon-name-part-type="subfamily">Campopleginae</tp:taxon-name-part></tp:taxon-name> <!--PageBreak-->includes species known as parasitoids of saproxylic beetles, <italic><tp:taxon-name><tp:taxon-name-part taxon-name-part-type="genus" reg="Poemenia">Poemenia</tp:taxon-name-part></tp:taxon-name></italic> is known as a parasitoid of wood-nesting wasp larvae, so that it may not have been (directly) related to the <italic><tp:taxon-name><tp:taxon-name-part taxon-name-part-type="genus" reg="Saperda">Saperda</tp:taxon-name-part> <tp:taxon-name-part taxon-name-part-type="species" reg="populnea">populnea</tp:taxon-name-part> <tp:taxon-name-part taxon-name-part-type="subspecies" reg="lapponica">lapponica</tp:taxon-name-part></tp:taxon-name></italic> ssp. n. larvae.</p><fig id="F12" position="float" orientation="portrait"><label>Figure 12.</label><caption><p>Host tree attacks. <bold>a</bold> extensive attacks of <italic><tp:taxon-name><tp:taxon-name-part taxon-name-part-type="genus" reg="Saperda">Saperda</tp:taxon-name-part> <tp:taxon-name-part taxon-name-part-type="species" reg="populnea">populnea</tp:taxon-name-part> <tp:taxon-name-part taxon-name-part-type="subspecies" reg="lapponica">lapponica</tp:taxon-name-part></tp:taxon-name></italic> ssp. n., on the entire stem and branches of <italic><tp:taxon-name><tp:taxon-name-part taxon-name-part-type="genus" reg="Salix">Salix</tp:taxon-name-part> <tp:taxon-name-part taxon-name-part-type="species" reg="lapponum">lapponum</tp:taxon-name-part></tp:taxon-name></italic> L. from Trysil: Ljørdalen, Norway <bold>b</bold> three adjacent attacks, including an exit hole, of <italic><tp:taxon-name><tp:taxon-name-part taxon-name-part-type="genus" reg="Saperda">Saperda</tp:taxon-name-part> <tp:taxon-name-part taxon-name-part-type="species" reg="populnea">populnea</tp:taxon-name-part> <tp:taxon-name-part taxon-name-part-type="subspecies" reg="lapponica">lapponica</tp:taxon-name-part></tp:taxon-name></italic> ssp. n., on a stem of <italic><tp:taxon-name><tp:taxon-name-part taxon-name-part-type="genus" reg="Salix">Salix</tp:taxon-name-part> <tp:taxon-name-part taxon-name-part-type="species" reg="lapponum">lapponum</tp:taxon-name-part></tp:taxon-name></italic> L. from Gällivare (Lappland), Sweden <bold>c</bold> single attacks, including exit holes, of <italic><tp:taxon-name><tp:taxon-name-part taxon-name-part-type="genus" reg="Saperda">Saperda</tp:taxon-name-part> <tp:taxon-name-part taxon-name-part-type="species" reg="populnea">populnea</tp:taxon-name-part> <tp:taxon-name-part taxon-name-part-type="subspecies" reg="populnea">populnea</tp:taxon-name-part></tp:taxon-name></italic> (Linnaeus, 1758), on a stems of <italic><tp:taxon-name><tp:taxon-name-part taxon-name-part-type="genus" reg="Populus">Populus</tp:taxon-name-part> <tp:taxon-name-part taxon-name-part-type="species" reg="tremula">tremula</tp:taxon-name-part></tp:taxon-name></italic> L. (beetles emerged at top: male, bottom: female), from Knivsta (Uppland), Sweden.</p></caption><graphic xmlns:xlink="http://www.w3.org/1999/xlink" xlink:href="zookeys-691-103-g012.jpg" position="float" orientation="portrait" xlink:type="simple" id="oo_150729.jpg"/></fig><fig id="F13" position="float" orientation="portrait"><label>Figure 13.</label><caption><p>Distribution of records mainly from Fennoscandia. Open circles: <italic><tp:taxon-name><tp:taxon-name-part taxon-name-part-type="genus" reg="Saperda">Saperda</tp:taxon-name-part> <tp:taxon-name-part taxon-name-part-type="species" reg="populnea">populnea</tp:taxon-name-part> <tp:taxon-name-part taxon-name-part-type="subspecies" reg="populnea">populnea</tp:taxon-name-part></tp:taxon-name></italic> (Linnaeus, 1758) and black dots: <italic><tp:taxon-name><tp:taxon-name-part taxon-name-part-type="genus" reg="Saperda">S.</tp:taxon-name-part> <tp:taxon-name-part taxon-name-part-type="species" reg="populnea">populnea</tp:taxon-name-part> <tp:taxon-name-part taxon-name-part-type="subspecies" reg="lapponica">lapponica</tp:taxon-name-part></tp:taxon-name></italic> ssp. n.</p></caption><graphic xmlns:xlink="http://www.w3.org/1999/xlink" xlink:href="zookeys-691-103-g013.jpg" position="float" orientation="portrait" xlink:type="simple" id="oo_150730.jpg"/></fig><fig id="F14" position="float" orientation="portrait"><label>Figure 14.</label><caption><p>Subspecies of <italic><tp:taxon-name><tp:taxon-name-part taxon-name-part-type="genus" reg="Saperda">Saperda</tp:taxon-name-part> <tp:taxon-name-part taxon-name-part-type="species" reg="populnea">populnea</tp:taxon-name-part></tp:taxon-name></italic> (Linnaeus, 1758) fall in the grey zone under the unified species concept. Adapted from <xref ref-type="bibr" rid="B23">de Quieroz (2007)</xref> and beetle photos by Karsten Sund.</p></caption><graphic xmlns:xlink="http://www.w3.org/1999/xlink" xlink:href="zookeys-691-103-g014.jpg" position="float" orientation="portrait" xlink:type="simple" id="oo_150731.jpg"/></fig></tp:treatment-sec><tp:treatment-sec><!--Section generated to contain objects referenced in tp:taxon-treatment.--><fig id="F1" position="float" orientation="portrait"><label>Figure 1.</label><caption><p>Habitat of <italic><tp:taxon-name><tp:taxon-name-part taxon-name-part-type="genus" reg="Saperda">Saperda</tp:taxon-name-part> <tp:taxon-name-part taxon-name-part-type="species" reg="populnea">populnea</tp:taxon-name-part> <tp:taxon-name-part taxon-name-part-type="subspecies" reg="lapponica">lapponica</tp:taxon-name-part></tp:taxon-name></italic> ssp. n., Trysil: Ljørdalen, Norway with an accumulation of downy willow (<italic><tp:taxon-name><tp:taxon-name-part taxon-name-part-type="genus" reg="Salix">Salix</tp:taxon-name-part> <tp:taxon-name-part taxon-name-part-type="species" reg="lapponum">lapponum</tp:taxon-name-part></tp:taxon-name></italic> L.) on a boreal and elevated boggy meadow.</p></caption><graphic xmlns:xlink="http://www.w3.org/1999/xlink" xlink:href="zookeys-691-103-g001.jpg" position="float" orientation="portrait" xlink:type="simple" id="oo_150718.jpg"/></fig><fig id="F6" position="float" orientation="portrait"><label>Figure 6.</label><caption><p>Habitus (dorsal view). <bold>a</bold> ♀ <italic><tp:taxon-name><tp:taxon-name-part taxon-name-part-type="genus" reg="Saperda">Saperda</tp:taxon-name-part> <tp:taxon-name-part taxon-name-part-type="species" reg="populnea">populnea</tp:taxon-name-part> <tp:taxon-name-part taxon-name-part-type="subspecies" reg="populnea">populnea</tp:taxon-name-part></tp:taxon-name></italic> (Linnaeus, 1758), Knutby (Uppland), Sweden, 13.5 mm <bold>b</bold> ♀ <italic><tp:taxon-name><tp:taxon-name-part taxon-name-part-type="genus" reg="Saperda">S.</tp:taxon-name-part> <tp:taxon-name-part taxon-name-part-type="species" reg="populnea">populnea</tp:taxon-name-part> <tp:taxon-name-part taxon-name-part-type="subspecies" reg="lapponica">lapponica</tp:taxon-name-part></tp:taxon-name></italic> ssp. n., Ljørdalen, Norway, 12.5 mm <bold>c</bold> ♀ <italic><tp:taxon-name><tp:taxon-name-part taxon-name-part-type="genus" reg="Saperda">S.</tp:taxon-name-part> <tp:taxon-name-part taxon-name-part-type="species" reg="populnea">populnea</tp:taxon-name-part> <tp:taxon-name-part taxon-name-part-type="subspecies" reg="lapponica">lapponica</tp:taxon-name-part></tp:taxon-name></italic> ssp. n., Kiruna (Lappland), Sweden, 12,0 mm <bold>d</bold> ♂ <italic><tp:taxon-name><tp:taxon-name-part taxon-name-part-type="genus" reg="Saperda">S.</tp:taxon-name-part> <tp:taxon-name-part taxon-name-part-type="species" reg="populnea">populnea</tp:taxon-name-part> <tp:taxon-name-part taxon-name-part-type="subspecies" reg="populnea">populnea</tp:taxon-name-part></tp:taxon-name></italic>, Uppsala (Uppland), Sweden, 11.5 mm <bold>e</bold> ♂ <italic><tp:taxon-name><tp:taxon-name-part taxon-name-part-type="genus" reg="Saperda">S.</tp:taxon-name-part> <tp:taxon-name-part taxon-name-part-type="species" reg="populnea">populnea</tp:taxon-name-part> <tp:taxon-name-part taxon-name-part-type="subspecies" reg="lapponica">lapponica</tp:taxon-name-part></tp:taxon-name></italic> ssp. n., Ljørdalen, Norway, 10.5 mm <bold>f</bold> ♂ <italic><tp:taxon-name><tp:taxon-name-part taxon-name-part-type="genus" reg="Saperda">S.</tp:taxon-name-part> <tp:taxon-name-part taxon-name-part-type="species" reg="populnea">populnea</tp:taxon-name-part> <tp:taxon-name-part taxon-name-part-type="subspecies" reg="lapponica">lapponica</tp:taxon-name-part></tp:taxon-name></italic> ssp. n., Kiruna (Lappland), Sweden, 10.0 mm. Scale bar 10 mm.</p></caption><graphic xmlns:xlink="http://www.w3.org/1999/xlink" xlink:href="zookeys-691-103-g006.jpg" position="float" orientation="portrait" xlink:type="simple" id="oo_150723.jpg"/></fig></tp:treatment-sec><ref-list><ref id="B44"><mixed-citation xmlns:xlink="http://www.w3.org/1999/xlink" xlink:type="simple">
          <person-group><name name-style="western"><surname>Hultén</surname><given-names>E</given-names></name></person-group> (<year>1971</year>) <source>Atlas över växternas utbredning i Norden. 2:a uppl.</source> <publisher-name>Generalstabens litografiska anstalts förlag</publisher-name>, <publisher-loc>Stockholm</publisher-loc>, <size units="page">531 pp</size>.</mixed-citation></ref><ref id="B45"><mixed-citation xmlns:xlink="http://www.w3.org/1999/xlink" xlink:type="simple">
          <person-group><name name-style="western"><surname>Hultén</surname><given-names>E</given-names></name><name name-style="western"><surname>Fries</surname><given-names>M</given-names></name></person-group> (<year>1986</year>) <source>Atlas of North European vascular plants north of the tropic of Cancer. I Introduction, maps 1-996.</source> <publisher-name>Koeltz Scientific Books</publisher-name>, <publisher-loc>Köningstein</publisher-loc>, <size units="page">498 pp</size>.</mixed-citation></ref><ref id="B88"><mixed-citation xmlns:xlink="http://www.w3.org/1999/xlink" xlink:type="simple">
          <person-group><name name-style="western"><surname>Schwenke</surname><given-names>W [Ed.]</given-names></name></person-group> (<year>1974</year>) <source>Die Forstschädlinge Europas. Ein Handbuch in fünf Bänden. Zweiter Band. Käfer.</source> <publisher-name>Verlag Paul Parey</publisher-name>, <publisher-loc>Hamburg und Berlin</publisher-loc>, <size units="page">500 pp</size>.</mixed-citation></ref><ref id="B34"><mixed-citation xmlns:xlink="http://www.w3.org/1999/xlink" xlink:type="simple">
          <person-group><name name-style="western"><surname>Georgiev</surname><given-names>G</given-names></name></person-group> (<year>2001</year>) <article-title>Parasitoids of <italic><tp:taxon-name><tp:taxon-name-part taxon-name-part-type="genus">Saperda</tp:taxon-name-part> <tp:taxon-name-part taxon-name-part-type="species">populnea</tp:taxon-name-part></tp:taxon-name></italic> (L.) (<tp:taxon-name><tp:taxon-name-part taxon-name-part-type="order">Coleoptera</tp:taxon-name-part></tp:taxon-name>: <tp:taxon-name><tp:taxon-name-part taxon-name-part-type="family">Cerambycidae</tp:taxon-name-part></tp:taxon-name>) on aspen (<italic><tp:taxon-name><tp:taxon-name-part taxon-name-part-type="genus">Populus</tp:taxon-name-part> <tp:taxon-name-part taxon-name-part-type="species">tremula</tp:taxon-name-part></tp:taxon-name></italic> L.) in Bulgaria.</article-title> <source>Anzeiger für Schädlingskunde</source> <volume>74</volume>: <fpage>155</fpage>–<lpage>158</lpage>. <ext-link xlink:type="simple" ext-link-type="doi" xlink:href="10.1046/j.1439-0280.2001.01036.x">https://doi.org/10.1046/j.1439-0280.2001.01036.x</ext-link></mixed-citation></ref><ref id="B23"><mixed-citation xmlns:xlink="http://www.w3.org/1999/xlink" xlink:type="simple">
          <person-group><name name-style="western"><surname>de Quieroz</surname><given-names>K</given-names></name></person-group> (<year>2007</year>) <article-title>Species concepts and species delimitation.</article-title> <source>Systematic Biology</source> <volume>56</volume>: <fpage>879</fpage>–<lpage>886</lpage>. <ext-link xlink:type="simple" ext-link-type="doi" xlink:href="10.1080/10635150701701083">https://doi.org/10.1080/10635150701701083</ext-link></mixed-citation></ref></ref-list></tp:taxon-treatment>
